# Supplementary material for: Protein arginine methyltransferase 1 regulates mouse enteroendocrine cell development and homeostasis
Source: Cell Biosci. 2024 Jun 4;14:70. doi: 10.1186/s13578-024-01257-x (PMC11151601; doi:10.1186/s13578-024-01257-x)
Supplement: Supplementary file 2 — Supplementary Material 2. [file 13578_2024_1257_MOESM2_ESM.xlsx]

## Sheet: Table S1
Table S1. DEGs between PRMT1indΔIEC and PRMT1fl/fl intestinal crypts after 2 days of tamoxifen treatment as determined by RNA-Seq (“Base mean” refers to the mean value of the normalized RNA-seq counts in all PRMT1indΔIEC and PRMT1fl/fl intestinal crypt samples for a given gene. Fold change refers to the ratio of the average of PRMT1indΔIEC mice to that of PRMT1fl/fl mice).
	base mean	log2 fold change	p value	p-adj	gene_name
ENSMUSG00000083773.4	302.24	7.19959	1.60871e-54	5.78381e-50	Gm13394
ENSMUSG00000108002.1	6.67337	6.24518	2.9295e-07	0.000877703	Gm45063
ENSMUSG00000019768.16	44.9348	4.287	3.91403e-26	7.03606e-22	Esr1
ENSMUSG00000107495.1	32.3942	3.04229	5.78679e-14	5.20131e-10	Gm44215
ENSMUSG00000041801.5	27.6791	2.14285	6.48213e-08	0.000233052	Phlda3
ENSMUSG00000031972.5	44.0691	2.13676	2.74296e-08	0.000109575	Acta1
ENSMUSG00000030363.8	25.6878	1.97439	1.06297e-06	0.00254779	Clec2j
ENSMUSG00000087150.7	45.2543	1.45729	1.18338e-06	0.00265912	BC064078
ENSMUSG00000021701.8	88.6746	0.995423	2.23664e-06	0.00473024	Plk2
ENSMUSG00000067610.1	13.8522	0.792793	2.4484e-05	0.0440136	Klri1
ENSMUSG00000074876.6	199.304	0.745797	8.49655e-07	0.00218198	Spata5l1
ENSMUSG00000109324.2	410.357	-0.878696	1.5146e-08	6.80682e-05	Prmt1

## Sheet: Table S2
Table S2. DEGs between male and female mice (“Base mean” refers to the mean value of the normalized RNA-seq counts in all male and female intestinal crypts for a given gene. Fold change refers to the ratio of the average of male mice to that of female mice).
	base mean	log2 fold change	p value	p-adj	gene_name
ENSMUSG00000069049.11	516.403	10.6174	3.14701e-61	1.41431e-57	Eif2s3y
ENSMUSG00000056673.14	636.728	9.96472	1.00893e-102	7.25484e-99	Kdm5d
ENSMUSG00000068457.14	668.495	9.8958	4.43228e-108	3.98384e-104	Uty
ENSMUSG00000069045.11	554.609	9.62555	1.20668e-101	7.23064e-98	Ddx3y
ENSMUSG00000099876.1	23.6503	7.89509	3.28341e-26	9.83736e-23	Gm29650
ENSMUSG00000101059.1	8.88471	6.48262	4.44936e-16	1.06645e-12	Gm4017
ENSMUSG00000099809.1	8.44799	6.41843	2.41168e-17	6.66979e-14	Gm18665
ENSMUSG00000101036.1	4.96186	5.28877	1.48942e-11	3.34682e-08	Gm28588
ENSMUSG00000069053.11	2.83119	4.46619	3.73092e-08	7.89045e-05	Uba1y
ENSMUSG00000091749.7	1.57733	1.45192	1.72163e-05	0.0309488	Tspy-ps
ENSMUSG00000025332.14	2956.95	-0.626731	5.51982e-17	1.41753e-13	Kdm5c
ENSMUSG00000079297.4	76.7929	-0.638956	1.66039e-07	0.000331643	Gm2223
ENSMUSG00000035150.15	1003.48	-0.667406	2.25645e-07	0.000426979	Eif2s3x
ENSMUSG00000037369.17	1394.79	-0.725637	1.00652e-29	3.28975e-26	Kdm6a
ENSMUSG00000085715.2	1455.04	-8.15201	4.99814e-194	8.9849e-190	Tsix
ENSMUSG00000098078.1	584.011	-8.17208	4.81228e-142	5.76719e-138	Gm26992
ENSMUSG00000098743.1	354.571	-8.48131	1.3208e-94	6.78382e-91	Gm27927
ENSMUSG00000086503.4	12903	-8.83215	2.26193e-218	8.13232e-214	Xist
ENSMUSG00000098262.1	166.787	-8.96812	1.11581e-50	4.4574e-47	Gm27520
ENSMUSG00000099312.1	123.26	-9.2577	7.21284e-42	2.59323e-38	Gm27733

## Sheet: Table S3
Table S3. DEGs between PRMT1indΔIEC and PRMT1fl/fl intestinal crypts after 7 days of tamoxifen treatment as determined by RNA-Seq (“Base mean” refers to the mean value of the normalized RNA-seq counts in all PRMT1indΔIEC and PRMT1fl/fl intestinal crypts for a given gene. Fold change refers to the ratio of the average of PRMT1indΔIEC mice to that of PRMT1fl/fl mice).
	base mean	log2 fold change	p value	p-adj	gene_name
ENSMUSG00000083773.4	302.24	8.29366	1.814e-45	2.18615e-41	Gm13394
ENSMUSG00000022947.8	292.271	6.54779	1.3826e-70	3.33247e-66	Cbr3
ENSMUSG00000045915.15	7.54429	5.27679	9.39197e-08	3.81102e-06	Ccdc42
ENSMUSG00000029885.3	15.9618	4.98472	2.03232e-10	1.60607e-08	Moxd2
ENSMUSG00000031297.14	31.2797	4.86605	5.35182e-18	1.81683e-15	Slc7a3
ENSMUSG00000058135.12	6259.07	3.99378	1.00095e-25	7.78257e-23	Gstm1
ENSMUSG00000037071.3	1420.34	3.92357	4.96439e-17	1.455e-14	Scd1
ENSMUSG00000029762.6	694.64	3.92305	1.37292e-41	6.61832e-38	Akr1b8
ENSMUSG00000009633.3	59.1059	3.86284	1.23945e-15	2.87254e-13	G0s2
ENSMUSG00000029378.5	181.251	3.75865	3.48926e-24	2.2132e-21	Areg
ENSMUSG00000024786.9	27.4063	3.75836	2.66429e-13	3.89197e-11	Majin
ENSMUSG00000111015.1	36.0028	3.69115	3.47541e-20	1.61092e-17	Gm3126
ENSMUSG00000019768.16	44.9348	3.60652	3.40294e-19	1.32292e-16	Esr1
ENSMUSG00000107369.1	45.6631	3.47464	3.86025e-14	6.94355e-12	Gstm2-ps1
ENSMUSG00000075014.1	349.484	3.30815	9.65308e-12	1.00722e-09	Gm10800
ENSMUSG00000020912.4	80.8842	3.30034	5.01763e-24	3.10102e-21	Krt12
ENSMUSG00000084890.1	118.359	3.28299	8.74658e-36	2.10819e-32	A830036E02Rik
ENSMUSG00000087357.1	8.28851	3.27564	3.11933e-07	1.07715e-05	Gm12498
ENSMUSG00000060923.5	11.8807	3.27415	4.47875e-08	1.99172e-06	Acyp2
ENSMUSG00000086798.1	21.8944	3.23511	8.12563e-10	5.51696e-08	Gm16222
ENSMUSG00000075602.10	50.7194	3.22644	1.42238e-10	1.16197e-08	Ly6a
ENSMUSG00000090891.3	19.7229	3.21739	9.38606e-12	9.83618e-10	D6Ertd527e
ENSMUSG00000075015.3	50.3341	3.16454	4.90149e-11	4.34341e-09	Gm10801
ENSMUSG00000020303.2	24.2596	3.14883	2.43804e-11	2.38878e-09	Stc2
ENSMUSG00000035186.6	95.313	3.14348	4.30167e-07	1.42032e-05	Ubd
ENSMUSG00000084904.1	13.6857	3.10349	2.85704e-09	1.70876e-07	Gm14827
ENSMUSG00000025934.15	340.406	3.02798	1.30915e-35	2.86858e-32	Gsta3
ENSMUSG00000069227.4	418.737	3.02619	9.93361e-43	5.98575e-39	Gprin1
ENSMUSG00000091844.2	211.435	2.96526	6.32932e-32	8.47531e-29	Gm8251
ENSMUSG00000062017.15	81.4174	2.95575	7.59345e-18	2.44033e-15	Abca14
ENSMUSG00000030592.18	17.2473	2.87128	4.16532e-08	1.87146e-06	Ryr1
ENSMUSG00000035226.5	17.0571	2.85398	2.76054e-07	9.6852e-06	Rims4
ENSMUSG00000057933.10	70.3798	2.83175	2.6388e-17	7.95036e-15	Gsta2
ENSMUSG00000058099.16	53.5006	2.70293	5.13411e-11	4.53287e-09	Nfam1
ENSMUSG00000108002.1	6.67337	2.66014	1.60821e-05	0.000318249	Gm45063
ENSMUSG00000041358.1	7.65296	2.64367	1.11393e-06	3.27847e-05	Nutm1
ENSMUSG00000005397.8	58.3799	2.60389	8.74458e-10	5.88745e-08	Nid1
ENSMUSG00000004038.9	5643.91	2.59018	1.18017e-18	4.24562e-16	Gstm3
ENSMUSG00000066867.8	7.1479	2.49269	1.63865e-05	0.000322684	Oas1e
ENSMUSG00000057074.6	277.87	2.48768	1.21877e-16	3.30069e-14	Ces1g
ENSMUSG00000090981.6	9.43907	2.46311	5.45663e-07	1.75596e-05	Olfr718-ps1
ENSMUSG00000026586.16	264.939	2.44928	6.84213e-19	2.57681e-16	Prrx1
ENSMUSG00000070423.6	9.96176	2.44015	1.58486e-05	0.000314402	Olfr558
ENSMUSG00000037263.13	5.83175	2.42618	1.49907e-05	0.000300794	Aldh3b3
ENSMUSG00000086384.1	14.083	2.41002	6.47804e-07	2.03043e-05	Banf2os
ENSMUSG00000107350.1	15.499	2.37298	4.31446e-07	1.42259e-05	Gm19610
ENSMUSG00000071551.13	4802.41	2.36907	3.35766e-25	2.24805e-22	Akr1c19
ENSMUSG00000047014.7	24.3583	2.34674	3.80167e-08	1.73545e-06	Catsperb
ENSMUSG00000022780.5	10.9579	2.33352	2.31305e-05	0.000429344	Meltf
ENSMUSG00000052353.13	143.963	2.32729	4.40406e-15	9.47777e-13	Cemip
ENSMUSG00000033898.16	10.9078	2.29134	3.73323e-05	0.000644109	Cfhr2
ENSMUSG00000042567.20	61.2585	2.28855	8.96255e-08	3.6429e-06	Nek10
ENSMUSG00000017311.15	93.109	2.25841	1.11554e-12	1.37886e-10	Pyy
ENSMUSG00000072244.11	49.3692	2.25225	9.9242e-15	1.97688e-12	Trim6
ENSMUSG00000040640.11	30.0611	2.22559	1.40766e-09	9.12063e-08	Erc2
ENSMUSG00000110935.1	36.331	2.21398	1.39782e-12	1.69305e-10	Gm8834
ENSMUSG00000086265.1	328.837	2.19958	3.82402e-18	1.31672e-15	Marcksl1-ps4
ENSMUSG00000036587.13	10.3966	2.18837	5.54148e-06	0.000129924	Fut7
ENSMUSG00000064841.1	237.409	2.17839	3.39308e-15	7.43486e-13	Gm26205
ENSMUSG00000013338.16	33.8418	2.15454	3.86689e-06	9.579e-05	Fer1l4
ENSMUSG00000040495.4	16.6	2.15306	2.60394e-07	9.20275e-06	Chrm4
ENSMUSG00000085399.7	7.35774	2.12661	2.25514e-05	0.000421035	Foxd2os
ENSMUSG00000029121.16	14.5411	2.12116	7.18086e-07	2.2133e-05	Crmp1
ENSMUSG00000034271.16	47.0843	2.04466	6.37028e-10	4.50582e-08	Jdp2
ENSMUSG00000049580.12	868.805	1.98948	1.52114e-15	3.49181e-13	Tsku
ENSMUSG00000032372.14	31.3121	1.98231	2.56185e-07	9.09401e-06	Plscr2
ENSMUSG00000026981.15	15.2309	1.97392	2.23508e-06	5.92982e-05	Il1rn
ENSMUSG00000104486.1	35.7564	1.96641	1.13812e-08	5.8119e-07	Gm38066
ENSMUSG00000046818.7	11.7768	1.96351	1.43734e-05	0.000290396	Ddit4l
ENSMUSG00000006356.10	19.555	1.95873	1.891e-07	6.96924e-06	Crip2
ENSMUSG00000026204.15	86.8433	1.93852	9.24683e-19	3.42887e-16	Ptprn
ENSMUSG00000059991.7	20.5524	1.937	1.30341e-06	3.72671e-05	Nptx2
ENSMUSG00000084006.1	5.2221	1.91586	9.26852e-05	0.0013881	Gm14245
ENSMUSG00000090387.1	45.6916	1.90867	5.98712e-13	8.1993e-11	Gm17056
ENSMUSG00000115772.1	9.70596	1.90306	1.6537e-05	0.000324849	Gm48935
ENSMUSG00000029377.5	130.926	1.89744	1.02597e-07	4.09421e-06	Ereg
ENSMUSG00000006642.3	132.175	1.88686	3.92074e-08	1.77969e-06	Tcf23
ENSMUSG00000099364.1	24.7673	1.88591	7.76288e-09	4.20469e-07	5730419F03Rik
ENSMUSG00000029862.16	65.2108	1.88382	2.11196e-13	3.16177e-11	Clcn1
ENSMUSG00000109397.1	16.2824	1.87948	2.1239e-06	5.70071e-05	Gm45117
ENSMUSG00000115454.1	97.5703	1.87731	3.40403e-13	4.85487e-11	Gm49086
ENSMUSG00000038295.14	13.1387	1.87578	5.47953e-06	0.000128726	Atg9b
ENSMUSG00000026435.15	19.3955	1.86984	1.49206e-07	5.62802e-06	Slc45a3
ENSMUSG00000031379.13	90.0915	1.86786	3.86973e-15	8.4029e-13	Pir
ENSMUSG00000068893.5	56.4544	1.86016	1.1107e-08	5.696e-07	Sprr2a2
ENSMUSG00000056529.7	65.6128	1.8574	2.83908e-08	1.34441e-06	Ptafr
ENSMUSG00000075033.4	29.1994	1.8457	4.40969e-08	1.96827e-06	Nxpe3
ENSMUSG00000078664.2	33.7904	1.8443	8.35032e-08	3.44047e-06	Sprr2a1
ENSMUSG00000027570.15	20.2329	1.82811	5.9046e-07	1.88003e-05	Col9a3
ENSMUSG00000054072.12	44.757	1.81747	0.000130413	0.00183439	Iigp1
ENSMUSG00000101234.1	124.227	1.80644	3.7641e-12	4.21982e-10	1700007E05Rik
ENSMUSG00000021379.2	127.413	1.79977	1.01368e-13	1.61807e-11	Id4
ENSMUSG00000109356.1	31.0127	1.79822	2.98075e-06	7.56384e-05	Gm45118
ENSMUSG00000027939.11	162.941	1.79818	2.02507e-12	2.40445e-10	Nup210l
ENSMUSG00000090254.7	22.3919	1.79661	1.04406e-05	0.000219974	Gm1965
ENSMUSG00000050556.9	19.716	1.79185	1.86308e-06	5.10294e-05	Kcnb1
ENSMUSG00000031284.16	41.2619	1.78993	6.10782e-11	5.31469e-09	Pak3
ENSMUSG00000109241.1	17.0319	1.78518	6.12243e-07	1.93914e-05	Gm7434
ENSMUSG00000074657.5	15.9842	1.77441	4.37488e-06	0.000105448	Kif5a
ENSMUSG00000109032.1	35.7165	1.76867	2.75362e-09	1.65101e-07	Gm7972
ENSMUSG00000040046.14	521.101	1.76461	1.24548e-20	6.31937e-18	Tph1
ENSMUSG00000048899.8	9.73847	1.76173	9.85888e-05	0.00145964	Rimkla
ENSMUSG00000028602.12	7.23325	1.7553	9.215e-05	0.001383	Tnfrsf8
ENSMUSG00000087466.3	18.6734	1.75131	3.50087e-06	8.77145e-05	A330041J22Rik
ENSMUSG00000109143.1	10.0363	1.74898	4.85068e-05	0.000801893	Gm10046
ENSMUSG00000047511.6	8.84915	1.74645	8.95524e-05	0.00134989	Olfr1396
ENSMUSG00000074445.4	95.7369	1.7458	3.82448e-07	1.28565e-05	Sprr2a3
ENSMUSG00000031762.7	482.083	1.73751	2.73423e-05	0.000493288	Mt2
ENSMUSG00000105896.1	45.9362	1.73685	8.66715e-10	5.85166e-08	Gm43311
ENSMUSG00000050762.5	82.9021	1.73555	2.79039e-07	9.77568e-06	Prss27
ENSMUSG00000096385.7	13.5633	1.73209	0.000154906	0.00211541	Gm11168
ENSMUSG00000062044.16	13.9103	1.72804	2.37047e-05	0.000438828	Lmtk3
ENSMUSG00000041801.5	27.6791	1.72678	8.16364e-07	2.47196e-05	Phlda3
ENSMUSG00000025961.1	14.3841	1.71351	1.0219e-05	0.00021606	4933402D24Rik
ENSMUSG00000021701.8	88.6746	1.70844	3.56828e-13	5.05919e-11	Plk2
ENSMUSG00000024338.15	1523.99	1.70773	1.14353e-14	2.25921e-12	Psmb8
ENSMUSG00000032418.15	493.738	1.7059	5.3789e-14	9.32716e-12	Me1
ENSMUSG00000079339.7	608.587	1.70256	9.85609e-09	5.16437e-07	Ifit1bl1
ENSMUSG00000095280.1	53.2956	1.70138	1.87208e-06	5.12177e-05	Gm21738
ENSMUSG00000032839.13	65.4106	1.69321	4.62478e-08	2.05287e-06	Trpc1
ENSMUSG00000003863.18	167.282	1.69112	4.12447e-11	3.7233e-09	Ppfia3
ENSMUSG00000078853.8	439.729	1.67895	2.24319e-05	0.000419454	Igtp
ENSMUSG00000038517.15	11.6639	1.67167	1.65144e-05	0.000324671	Tbkbp1
ENSMUSG00000107495.1	32.3942	1.66718	1.57934e-07	5.9129e-06	Gm44215
ENSMUSG00000031257.14	207.809	1.6669	1.19306e-08	6.04124e-07	Nox1
ENSMUSG00000003934.5	46.4633	1.66084	2.07668e-06	5.58641e-05	Efnb3
ENSMUSG00000021609.6	46.5984	1.65942	2.82116e-05	0.000506317	Slc6a3
ENSMUSG00000081887.1	13.2472	1.65855	7.67392e-05	0.00118903	Gm12097
ENSMUSG00000111709.1	307.594	1.65756	1.43866e-08	7.20914e-07	Gm3776
ENSMUSG00000017868.16	154.918	1.65252	1.16921e-10	9.75134e-09	Sgk2
ENSMUSG00000110588.1	424.687	1.65204	5.33749e-05	0.000869253	Gm45774
ENSMUSG00000020226.9	1726.45	1.64626	2.39823e-06	6.29551e-05	Slc5a4b
ENSMUSG00000095186.1	10.376	1.64615	0.000195707	0.00255532	Gm10718
ENSMUSG00000047810.9	121.345	1.63516	1.18463e-11	1.22022e-09	Ccdc88b
ENSMUSG00000087651.3	63.9531	1.63089	8.00637e-10	5.45134e-08	1500009L16Rik
ENSMUSG00000006313.5	28.4713	1.62841	2.11141e-06	5.6735e-05	Upk1a
ENSMUSG00000001270.9	3381.8	1.62747	8.93162e-07	2.68428e-05	Ckb
ENSMUSG00000092550.2	697.703	1.62302	4.92845e-14	8.608e-12	Gm20496
ENSMUSG00000034258.4	156.608	1.62229	4.12804e-08	1.85978e-06	Flvcr2
ENSMUSG00000056737.14	183.667	1.62106	5.25995e-11	4.62703e-09	Capg
ENSMUSG00000028680.14	198.766	1.6201	1.44138e-10	1.16975e-08	Plk3
ENSMUSG00000032068.14	26.064	1.61889	0.000175381	0.00233547	Plet1
ENSMUSG00000114860.1	25.8982	1.61842	1.57599e-06	4.42414e-05	Gm49291
ENSMUSG00000118051.1	31.5213	1.61539	0.000236597	0.003003	Gm8714
ENSMUSG00000004891.16	4.69748	1.61133	0.000253071	0.00317856	Nes
ENSMUSG00000046223.10	52.0312	1.61071	3.55747e-06	8.88557e-05	Plaur
ENSMUSG00000085980.2	10.6674	1.6106	4.92307e-05	0.000811318	Gm12408
ENSMUSG00000046807.10	36.5236	1.60614	1.95174e-05	0.000373355	Lrrc75b
ENSMUSG00000037583.2	36.9892	1.6042	8.93664e-06	0.000193705	Nr0b2
ENSMUSG00000037843.6	45.4474	1.59985	3.78879e-08	1.73545e-06	Vstm2l
ENSMUSG00000044788.10	83.3836	1.58514	2.48643e-06	6.47896e-05	Fads6
ENSMUSG00000067610.1	13.8522	1.58368	6.14628e-05	0.00097914	Klri1
ENSMUSG00000097622.2	22.771	1.58295	4.20859e-06	0.000102568	A330033J07Rik
ENSMUSG00000031633.4	208.015	1.58056	3.67879e-09	2.13663e-07	Slc25a4
ENSMUSG00000023341.15	72.4889	1.57999	3.69822e-07	1.24836e-05	Mx2
ENSMUSG00000075296.5	15.4902	1.57645	4.28631e-06	0.000103624	Aldh3b2
ENSMUSG00000103738.1	12.3055	1.5759	0.000158857	0.00215605	Gm37652
ENSMUSG00000086315.1	10.7199	1.57185	0.000106535	0.0015553	Arl4aos
ENSMUSG00000097767.8	43.3994	1.56267	1.87373e-09	1.17001e-07	Miat
ENSMUSG00000029878.6	24.3528	1.55338	8.0606e-07	2.44383e-05	Dbpht2
ENSMUSG00000025551.13	24.6674	1.5483	1.7681e-06	4.8872e-05	Fgf14
ENSMUSG00000055413.12	33.6231	1.54409	4.34042e-06	0.000104722	H2-Q5
ENSMUSG00000029201.14	4205.18	1.53768	3.37116e-12	3.81479e-10	Ugdh
ENSMUSG00000010760.5	31.0481	1.5361	9.05941e-06	0.000195662	Phlda2
ENSMUSG00000095580.1	5.81791	1.5265	0.000306706	0.00373927	Rnu1b1
ENSMUSG00000035836.2	21.6677	1.5232	1.25292e-05	0.000257892	Ugt2b1
ENSMUSG00000026712.3	37.3269	1.51632	4.12532e-05	0.000702704	Mrc1
ENSMUSG00000037664.13	88.9679	1.50213	3.41243e-09	2.00609e-07	Cdkn1c
ENSMUSG00000048621.3	20.3973	1.48895	7.04444e-05	0.00110614	Gm6377
ENSMUSG00000035692.7	81.2529	1.48825	1.62201e-05	0.000320715	Isg15
ENSMUSG00000022415.12	119.184	1.48318	6.10619e-06	0.00014084	Syngr1
ENSMUSG00000107658.1	50.4554	1.47635	3.20109e-08	1.50695e-06	Gm44958
ENSMUSG00000031628.9	1340.57	1.4715	7.57622e-09	4.12212e-07	Casp3
ENSMUSG00000032348.6	1252.37	1.46932	5.7361e-08	2.51835e-06	Gsta4
ENSMUSG00000079499.9	27.5036	1.468	1.5009e-05	0.000300794	6530402F18Rik
ENSMUSG00000051483.9	2000.61	1.45981	4.35662e-09	2.48833e-07	Cbr1
ENSMUSG00000055978.5	103.702	1.4583	2.98123e-06	7.56384e-05	Fut2
ENSMUSG00000095891.7	8.11777	1.45829	0.000384477	0.00450732	Gm10717
ENSMUSG00000037428.14	12.075	1.45137	0.000109166	0.00158318	Vgf
ENSMUSG00000042750.7	26.1266	1.44963	2.12916e-05	0.00040093	Bex2
ENSMUSG00000018341.12	125.226	1.44826	3.13564e-12	3.58192e-10	Il12rb2
ENSMUSG00000033967.4	21.9409	1.44471	6.79966e-05	0.00107259	Rnf225
ENSMUSG00000028527.18	10.4116	1.44465	0.000110812	0.00160222	Ak4
ENSMUSG00000024501.20	75.8091	1.44097	7.08883e-07	2.19054e-05	Dpysl3
ENSMUSG00000024863.6	103.592	1.44093	0.00034229	0.00410663	Mbl2
ENSMUSG00000040345.10	154.293	1.43346	3.0598e-16	7.93014e-14	Arhgap9
ENSMUSG00000038732.15	391.017	1.43101	3.11769e-05	0.000552542	Mboat1
ENSMUSG00000031584.16	5103.55	1.4258	7.04629e-13	9.38325e-11	Gsr
ENSMUSG00000037613.16	26.5007	1.42151	4.20451e-05	0.000711167	Tnfrsf23
ENSMUSG00000070000.13	92.5829	1.42126	2.25322e-11	2.21671e-09	Fcho1
ENSMUSG00000101840.1	13.2433	1.41586	0.000123779	0.00176156	Gm28294
ENSMUSG00000027134.4	223.137	1.41394	2.25095e-08	1.08509e-06	Lpcat4
ENSMUSG00000045775.15	1680.76	1.41366	1.77176e-12	2.12461e-10	Slc16a5
ENSMUSG00000034818.17	101.964	1.41361	8.60282e-08	3.52044e-06	Celf5
ENSMUSG00000035863.14	76.0718	1.41043	6.47676e-09	3.6053e-07	Palm
ENSMUSG00000050711.7	186.23	1.40091	1.54359e-09	9.92138e-08	Scg2
ENSMUSG00000024427.7	22.8547	1.39868	1.73634e-05	0.000338156	Spry4
ENSMUSG00000031617.16	70.763	1.39836	4.86247e-08	2.15046e-06	Tmem184c
ENSMUSG00000029484.12	108.113	1.39551	8.29191e-08	3.42813e-06	Anxa3
ENSMUSG00000078612.9	147.311	1.39498	6.51901e-09	3.62045e-07	Fyb2
ENSMUSG00000092517.1	29.9777	1.39353	0.000160871	0.00217835	Art2a
ENSMUSG00000104621.1	15.5886	1.3911	7.47369e-05	0.00116293	Gm43185
ENSMUSG00000025194.5	11784.4	1.3908	1.14689e-10	9.59847e-09	Abcc2
ENSMUSG00000104965.1	17.8396	1.38739	5.72934e-05	0.000923089	Gm43437
ENSMUSG00000037012.18	226.044	1.38412	3.83741e-10	2.83035e-08	Hk1
ENSMUSG00000076441.9	138.371	1.38161	6.19689e-07	1.96015e-05	Ass1
ENSMUSG00000045559.6	4.0048	1.37717	0.000281016	0.00346817	Olfr827
ENSMUSG00000014602.15	33.8552	1.3757	3.34506e-06	8.43368e-05	Kif1a
ENSMUSG00000074768.6	7.8276	1.37501	0.000556042	0.00605363	Bhmt
ENSMUSG00000035164.8	30.96	1.36875	1.31162e-05	0.00026837	Zc3h12c
ENSMUSG00000025407.7	13.5369	1.36629	0.00022006	0.00282434	Gli1
ENSMUSG00000000555.8	150.159	1.36418	3.53845e-07	1.19954e-05	Itga5
ENSMUSG00000045281.5	18.2361	1.36065	4.16555e-05	0.000707165	Gpr20
ENSMUSG00000038578.15	45.4784	1.35927	1.39535e-07	5.3469e-06	Susd1
ENSMUSG00000002992.17	3462.73	1.3555	5.68154e-05	0.000917228	Apoc2
ENSMUSG00000034731.11	184.454	1.35483	8.44975e-08	3.46958e-06	Dgkh
ENSMUSG00000005986.16	29.5432	1.35408	7.89988e-06	0.000174849	Ankrd13d
ENSMUSG00000109350.1	3456.68	1.35197	5.85892e-05	0.000937077	Gm44805
ENSMUSG00000098082.1	40.9644	1.35061	7.51613e-08	3.15063e-06	Gm20574
ENSMUSG00000042515.13	26.6937	1.34212	3.19345e-05	0.00056431	Pwwp3b
ENSMUSG00000027890.17	192.645	1.33765	7.94771e-07	2.41264e-05	Gstm4
ENSMUSG00000079495.2	95.332	1.33133	1.30223e-07	5.05436e-06	Nat8f6
ENSMUSG00000103579.1	374.315	1.32861	2.85269e-06	7.27601e-05	Gm37113
ENSMUSG00000079494.2	308.493	1.31797	1.54813e-06	4.35917e-05	Nat8f5
ENSMUSG00000020641.16	86.9905	1.31692	7.94508e-05	0.00122364	Rsad2
ENSMUSG00000062591.5	7.05226	1.31395	0.000597326	0.00641594	Tubb4a
ENSMUSG00000021223.13	639.958	1.30718	1.92914e-11	1.93112e-09	Papln
ENSMUSG00000084384.3	164.226	1.30669	3.07061e-08	1.45064e-06	Gm12251
ENSMUSG00000098790.1	34.5147	1.30628	1.11913e-06	3.28956e-05	Mir6942
ENSMUSG00000081512.1	340.54	1.30024	2.04636e-07	7.4846e-06	Gm15821
ENSMUSG00000038580.13	317.86	1.29861	6.67804e-07	2.08229e-05	Sct
ENSMUSG00000028194.15	341.222	1.29852	0.000134191	0.0018761	Ddah1
ENSMUSG00000108934.1	43.313	1.29771	8.23056e-06	0.000180675	Gm44732
ENSMUSG00000055114.9	5538.13	1.29573	5.90516e-09	3.30237e-07	Anxa13
ENSMUSG00000027350.8	5092.85	1.29391	2.85906e-12	3.29722e-10	Chgb
ENSMUSG00000095547.1	8.52565	1.29358	0.000678104	0.00711887	Gm10719
ENSMUSG00000003849.8	798.593	1.29031	2.18354e-07	7.95012e-06	Nqo1
ENSMUSG00000004961.7	52.4865	1.28999	1.56846e-06	4.41127e-05	Syt5
ENSMUSG00000028613.15	160.446	1.28267	1.12744e-05	0.000234288	Lrp8
ENSMUSG00000072972.3	312.763	1.28034	9.85077e-13	1.24965e-10	Adam4
ENSMUSG00000036856.4	44.6087	1.27989	2.37367e-06	6.25159e-05	Wnt4
ENSMUSG00000026639.18	1000.39	1.27987	1.9184e-07	7.05942e-06	Lamb3
ENSMUSG00000029270.10	507.793	1.2713	2.1082e-10	1.66058e-08	Dipk1a
ENSMUSG00000001025.8	417.837	1.26254	2.77229e-06	7.09347e-05	S100a6
ENSMUSG00000088269.1	13.8909	1.26194	8.70701e-05	0.00131659	Gm24777
ENSMUSG00000027210.20	69.8775	1.26114	2.68055e-05	0.000486149	Meis2
ENSMUSG00000022474.15	149.616	1.25631	2.90697e-09	1.73432e-07	Pmm1
ENSMUSG00000074183.3	1121.75	1.25511	4.00214e-06	9.87346e-05	Gsta1
ENSMUSG00000032532.7	410.574	1.25503	4.48619e-09	2.53828e-07	Cck
ENSMUSG00000017204.4	9.87073	1.25468	0.000552047	0.00602081	Gsdma
ENSMUSG00000082016.3	14.2167	1.25447	0.000230713	0.00293915	Pgam1-ps2
ENSMUSG00000032243.8	15.8502	1.25404	0.000129944	0.00183054	Itga11
ENSMUSG00000030363.8	25.6878	1.24668	0.000261592	0.00327031	Clec2j
ENSMUSG00000024339.12	930.779	1.24583	3.27091e-07	1.12146e-05	Tap2
ENSMUSG00000116929.1	81.1638	1.24439	5.68707e-08	2.50137e-06	2210009P08Rik
ENSMUSG00000024124.10	961.984	1.2438	1.28934e-09	8.51425e-08	Prss30
ENSMUSG00000007207.10	82.3509	1.23714	2.4481e-08	1.17317e-06	Stx1a
ENSMUSG00000035105.5	301.836	1.2356	1.31839e-05	0.000269526	Egln3
ENSMUSG00000098865.1	5.34075	1.22956	0.000920078	0.00902223	Gm27702
ENSMUSG00000037936.15	167.616	1.22749	7.06885e-06	0.000158346	Scarb1
ENSMUSG00000029861.17	7.70657	1.22717	0.000926732	0.00907271	Fam131b
ENSMUSG00000079523.8	845.777	1.22638	1.71047e-08	8.42879e-07	Tmsb10
ENSMUSG00000022847.15	51.3355	1.22364	1.12238e-06	3.29268e-05	Thpo
ENSMUSG00000032350.9	1353.96	1.22267	3.93777e-10	2.89366e-08	Gclc
ENSMUSG00000072571.3	846.367	1.22207	3.00234e-11	2.82677e-09	Tmem253
ENSMUSG00000047671.8	8.21127	1.22127	0.000747482	0.00768506	Tctex1d4
ENSMUSG00000021490.11	15.1645	1.22013	0.000237066	0.00300737	Slc34a1
ENSMUSG00000059742.10	244.303	1.21736	5.03584e-09	2.82934e-07	Kcnh7
ENSMUSG00000078586.3	140.311	1.21054	2.48281e-05	0.000455428	Gm11735
ENSMUSG00000118570.1	4.00257	1.20589	0.000524686	0.00577203	AL928616.2
ENSMUSG00000022594.14	20.0858	1.20572	0.000159512	0.00216238	Lynx1
ENSMUSG00000076461.2	6.83827	1.2048	0.00101936	0.00978483	Trbv1
ENSMUSG00000074179.11	31.4575	1.20262	0.000304395	0.00371485	Gm10639
ENSMUSG00000092909.1	35.3444	1.20088	4.20331e-05	0.000711167	Gm25732
ENSMUSG00000037573.5	1761.02	1.19958	3.83452e-11	3.50089e-09	Tob1
ENSMUSG00000103313.1	276.745	1.19378	8.51537e-06	0.000186207	Gm38357
ENSMUSG00000029602.11	19.2941	1.19356	7.62004e-05	0.00118265	Rasal1
ENSMUSG00000094447.2	16.2385	1.19113	0.000428072	0.00492878	9430069I07Rik
ENSMUSG00000041827.15	427.497	1.19063	1.23622e-06	3.56419e-05	Oasl1
ENSMUSG00000021831.9	1472.68	1.18881	1.38142e-16	3.6996e-14	Ero1l
ENSMUSG00000054422.7	15803.1	1.18836	9.41411e-05	0.0014024	Fabp1
ENSMUSG00000113076.1	20.7371	1.18478	0.000102555	0.00150817	Gm47088
ENSMUSG00000117563.1	9.04627	1.1847	0.000659593	0.00696372	Gm7575
ENSMUSG00000044288.6	28.1383	1.17977	0.000131793	0.00184902	Cnr1
ENSMUSG00000033107.6	372.963	1.1797	1.01689e-12	1.27657e-10	Rnf125
ENSMUSG00000021281.15	35.261	1.17955	0.000252189	0.0031725	Tnfaip2
ENSMUSG00000000394.15	839.178	1.17579	2.54407e-09	1.53684e-07	Gcg
ENSMUSG00000046718.8	104.774	1.17106	9.91695e-06	0.000210969	Bst2
ENSMUSG00000032110.4	4.81811	1.17006	0.00114337	0.0106445	Acrv1
ENSMUSG00000042766.17	27.5509	1.16946	0.000111153	0.00160619	Trim46
ENSMUSG00000037321.17	1561.57	1.16893	6.51341e-08	2.79347e-06	Tap1
ENSMUSG00000087373.7	11.6705	1.16784	0.000533972	0.00585547	Gm15892
ENSMUSG00000097986.2	16.0153	1.16684	0.000251409	0.00316434	Gm26953
ENSMUSG00000032717.14	3.82892	1.16017	0.000782762	0.00796409	Mdfi
ENSMUSG00000024990.13	38.1802	1.15865	4.26648e-05	0.000720637	Rbp4
ENSMUSG00000024810.16	252.275	1.15827	2.35013e-06	6.2043e-05	Il33
ENSMUSG00000096736.1	7.94208	1.15746	0.00121433	0.0111543	Gm17535
ENSMUSG00000031374.13	102.201	1.15506	9.47931e-09	5.00943e-07	Zfp92
ENSMUSG00000086391.1	65.1375	1.15071	1.10757e-05	0.000230733	1700042O10Rik
ENSMUSG00000027514.14	238.429	1.14976	2.65866e-06	6.86099e-05	Zbp1
ENSMUSG00000031725.8	3801.55	1.1495	3.73425e-07	1.25707e-05	Ces1f
ENSMUSG00000101304.1	9.53633	1.14668	0.00125586	0.0114356	Plet1os
ENSMUSG00000006218.4	9.07417	1.1461	0.00117799	0.0108953	Fam131c
ENSMUSG00000003518.13	146.424	1.14226	6.74385e-07	2.10009e-05	Dusp3
ENSMUSG00000031551.12	144.12	1.14014	0.000188477	0.00247181	Ido1
ENSMUSG00000043286.12	105.655	1.13929	8.87723e-06	0.000192938	Pnpla1
ENSMUSG00000040260.8	126.832	1.13647	7.83028e-08	3.25964e-06	Daam2
ENSMUSG00000078566.8	100.831	1.13562	8.25105e-06	0.00018096	Bnip3
ENSMUSG00000047371.7	569.024	1.13541	9.44933e-09	5.00565e-07	Zfp768
ENSMUSG00000104084.1	2.73455	1.13503	0.0006052	0.00647167	Gm38276
ENSMUSG00000094091.3	612.052	1.13399	1.28006e-10	1.05662e-08	Gm21885
ENSMUSG00000097971.3	1.11564e+06	1.13364	1.10297e-08	5.67792e-07	Gm26917
ENSMUSG00000023067.14	978.817	1.13072	7.82939e-07	2.38272e-05	Cdkn1a
ENSMUSG00000109864.1	224.437	1.12524	6.07573e-08	2.63862e-06	Eid3
ENSMUSG00000050708.16	8818.96	1.12422	1.07048e-08	5.56074e-07	Ftl1
ENSMUSG00000110350.1	3592.33	1.12266	2.49765e-07	8.90546e-06	Gm10252
ENSMUSG00000116946.1	55.3483	1.12204	3.38416e-07	1.15536e-05	Gm41442
ENSMUSG00000041845.11	310.431	1.12181	1.83504e-06	5.04333e-05	Rhod
ENSMUSG00000076036.1	3410.31	1.11956	2.49794e-08	1.19223e-06	Gm22133
ENSMUSG00000060803.6	2269.44	1.1185	4.59356e-06	0.000110058	Gstp1
ENSMUSG00000004668.14	4.86519	1.11704	0.00104193	0.00994227	Abca13
ENSMUSG00000079445.3	560.072	1.11687	6.37466e-10	4.50582e-08	B3gnt7
ENSMUSG00000033227.7	24.5734	1.11645	0.000139295	0.00193511	Wnt6
ENSMUSG00000027843.13	504.038	1.11618	9.84427e-08	3.94803e-06	Ptpn22
ENSMUSG00000018339.11	96.7363	1.11355	2.8578e-07	9.97295e-06	Gpx3
ENSMUSG00000103653.1	71.922	1.11176	9.09896e-06	0.00019634	Gstp-ps
ENSMUSG00000095620.7	6.45602	1.10717	0.00112869	0.0105527	Csta2
ENSMUSG00000023905.15	91.9986	1.10664	4.08298e-05	0.000695983	Tnfrsf12a
ENSMUSG00000028961.15	3816.59	1.10514	2.32123e-09	1.42002e-07	Pgd
ENSMUSG00000020000.7	29.0138	1.10377	7.6278e-05	0.00118309	Moxd1
ENSMUSG00000006575.14	162.445	1.10345	1.80936e-09	1.13275e-07	Rundc3a
ENSMUSG00000037306.13	15.6691	1.10101	0.00077135	0.00787123	Man1c1
ENSMUSG00000104159.1	11.6173	1.09841	0.000970922	0.00942115	Gm38099
ENSMUSG00000053746.8	116.33	1.09435	1.00389e-06	2.99095e-05	Ptrh1
ENSMUSG00000034701.9	94.3354	1.09237	2.31603e-07	8.34429e-06	Neurod1
ENSMUSG00000104917.1	35.1053	1.09185	1.54483e-05	0.000307219	Gm43289
ENSMUSG00000060715.9	9.43214	1.09129	0.000916673	0.00899249	1700019A02Rik
ENSMUSG00000069874.7	332.183	1.09114	7.09529e-05	0.00111267	Irgm2
ENSMUSG00000032192.9	119.754	1.08994	1.90557e-08	9.31643e-07	Gnb5
ENSMUSG00000023277.13	182.876	1.08595	2.51032e-09	1.52026e-07	Twf2
ENSMUSG00000026548.4	10.3958	1.08486	0.00136977	0.0122325	Slamf9
ENSMUSG00000017211.14	46.7526	1.08418	0.000147881	0.00203098	Gsdma2
ENSMUSG00000071342.5	11.4116	1.08324	0.00112712	0.0105421	Lsmem1
ENSMUSG00000016327.9	4.4792	1.08151	0.00105593	0.0100359	Atp1b4
ENSMUSG00000049357.11	39.7086	1.08042	0.000107622	0.00156738	4933408B17Rik
ENSMUSG00000024818.15	1535.06	1.07402	3.00187e-05	0.000534767	Slc25a45
ENSMUSG00000099644.1	39.948	1.07216	5.21167e-05	0.00085164	Gm28626
ENSMUSG00000040339.10	382.468	1.07209	3.79639e-08	1.73545e-06	Fam102b
ENSMUSG00000047822.8	75.3588	1.0716	1.52885e-05	0.000305554	Angptl8
ENSMUSG00000026483.13	153.045	1.07016	5.54099e-07	1.77835e-05	Fam129a
ENSMUSG00000109656.1	68.4349	1.06998	1.39364e-07	5.3469e-06	Gm45548
ENSMUSG00000036422.10	76.2173	1.06875	2.05113e-05	0.000388667	Pcdh8
ENSMUSG00000028850.2	179.978	1.06833	4.88765e-09	2.7525e-07	Gpatch3
ENSMUSG00000028645.11	458.066	1.06826	7.63658e-09	4.14559e-07	Slc2a1
ENSMUSG00000026701.15	3914.09	1.0673	4.22698e-08	1.89022e-06	Prdx6
ENSMUSG00000027078.14	344.04	1.06654	1.43909e-06	4.07118e-05	Ube2l6
ENSMUSG00000104798.1	9.16665	1.06495	0.00139489	0.0124246	Gm20121
ENSMUSG00000114893.1	7.94777	1.06151	0.00160558	0.0139056	Gm48684
ENSMUSG00000073758.10	344.436	1.05783	3.36473e-08	1.57782e-06	Sh3d21
ENSMUSG00000095590.1	345.18	1.05737	0.00011827	0.00169581	Gm24305
ENSMUSG00000005950.14	44.1172	1.05659	0.000137567	0.00191664	P2rx5
ENSMUSG00000105835.1	638.947	1.05659	6.93453e-08	2.93233e-06	Gm43552
ENSMUSG00000097615.1	181.83	1.05418	0.000905406	0.00890735	Gm2061
ENSMUSG00000028137.9	145.983	1.05416	1.08005e-08	5.58639e-07	Celf3
ENSMUSG00000038539.15	166.289	1.05226	3.92362e-05	0.000673104	Atf5
ENSMUSG00000016496.7	45.0405	1.05154	0.000445776	0.0050922	Cd274
ENSMUSG00000036216.5	579.206	1.05139	0.000493276	0.00551714	Leap2
ENSMUSG00000044453.5	36.3101	1.04492	0.000102738	0.00150993	Ffar1
ENSMUSG00000032496.7	24.6986	1.04417	0.000514993	0.00568876	Ltf
ENSMUSG00000037336.14	102.935	1.0434	1.04152e-06	3.09159e-05	Mfsd2b
ENSMUSG00000025161.16	353.697	1.04318	2.33004e-06	6.15801e-05	Slc16a3
ENSMUSG00000041141.7	20.6151	1.04265	0.000495319	0.00552461	Pnmal1
ENSMUSG00000028195.4	26.5676	1.04244	0.000378945	0.00446336	Ccn1
ENSMUSG00000023057.5	29608.5	1.04113	3.60893e-05	0.000627153	Fabp2
ENSMUSG00000072974.4	178.754	1.03862	3.09066e-09	1.83032e-07	Gm4787
ENSMUSG00000003955.8	392.487	1.03716	3.52344e-08	1.63949e-06	Fam162a
ENSMUSG00000091028.1	8.20716	1.03685	0.00188957	0.015836	Gm10722
ENSMUSG00000030630.16	31.5744	1.0339	5.97936e-05	0.000955073	Fah
ENSMUSG00000018925.3	31.9919	1.03131	0.000298023	0.00364524	Heatr9
ENSMUSG00000050321.3	31.0689	1.02997	0.000129312	0.00182483	Neto1
ENSMUSG00000058761.5	771.426	1.02897	9.54618e-14	1.53394e-11	Rnf169
ENSMUSG00000029449.11	262.985	1.02772	2.06526e-05	0.00039073	Rhof
ENSMUSG00000039783.15	27.0138	1.02637	0.000504086	0.00559987	Kmo
ENSMUSG00000032802.8	2517.1	1.02633	2.56844e-06	6.64953e-05	Srxn1
ENSMUSG00000000552.10	8.50446	1.02545	0.00194237	0.0161885	Zfp385a
ENSMUSG00000032454.9	12234.8	1.02273	0.00052726	0.00579241	Rbp2
ENSMUSG00000096950.2	19.855	1.02038	0.000675039	0.00709262	Gm9530
ENSMUSG00000031149.7	132.877	1.02024	1.02857e-05	0.00021709	Praf2
ENSMUSG00000062382.9	38.2637	1.02007	2.66289e-05	0.000483676	Ftl1-ps1
ENSMUSG00000030428.16	85.6308	1.01593	5.55583e-06	0.000130012	Ttyh1
ENSMUSG00000016200.14	47.866	1.0155	6.5414e-05	0.00103456	Syt14
ENSMUSG00000020830.3	37.6245	1.01467	0.000457436	0.00519829	Vmo1
ENSMUSG00000042477.7	4.70781	1.01438	0.00208274	0.0170982	Tfap2e
ENSMUSG00000044349.15	7.22858	1.01273	0.00214714	0.0174996	Snhg11
ENSMUSG00000053693.16	73.7845	1.01136	4.77467e-05	0.000792042	Mast1
ENSMUSG00000074063.10	319.368	1.01119	2.30453e-07	8.3276e-06	Osgin1
ENSMUSG00000118521.1	26.8429	1.00911	0.00012466	0.00177058	AL928616.1
ENSMUSG00000035107.13	241.406	1.00796	1.00929e-06	2.99962e-05	Dcbld2
ENSMUSG00000083199.1	5.74354	1.00722	0.00216668	0.0176074	Gm9432
ENSMUSG00000037852.8	302.627	1.00608	1.5802e-09	1.01119e-07	Cpe
ENSMUSG00000036766.12	18.7937	1.0049	0.000607369	0.00648622	Dner
ENSMUSG00000027168.21	79.1669	1.00368	1.62296e-06	4.53807e-05	Pax6
ENSMUSG00000031383.8	15.8506	1.0035	0.00145819	0.0128837	Dusp9
ENSMUSG00000034457.10	45.3679	1.00311	0.000561868	0.00610971	Eda2r
ENSMUSG00000083679.1	15.1079	1.00076	0.00169694	0.0145195	Gm12892
ENSMUSG00000112023.1	14.6814	1.00013	0.00189627	0.0158811	Lilr4b
ENSMUSG00000028389.12	39.4206	0.999231	0.000175886	0.00233962	Zfp37
ENSMUSG00000027239.14	35.7124	0.998204	0.00010447	0.00153166	Mdk
ENSMUSG00000117964.1	32.0249	0.998201	0.00107998	0.0102003	Gm36043
ENSMUSG00000015957.12	6.80858	0.99738	0.00218406	0.0177128	Wnt11
ENSMUSG00000096727.3	772.693	0.996045	3.72607e-08	1.71685e-06	Psmb9
ENSMUSG00000034226.7	18.3688	0.994223	0.000963496	0.0093604	Rhov
ENSMUSG00000025409.14	932.864	0.992869	9.04761e-09	4.84233e-07	Mbd6
ENSMUSG00000022421.19	10.6768	0.990428	0.00211591	0.0173115	Nptxr
ENSMUSG00000032482.9	15.3889	0.990379	0.00100584	0.00968205	Cspg5
ENSMUSG00000026246.12	152.343	0.989992	0.000298383	0.00364702	Alppl2
ENSMUSG00000098178.1	158488	0.988677	3.10376e-12	3.56238e-10	Gm42418
ENSMUSG00000030905.5	152.73	0.986746	7.50454e-07	2.30423e-05	Crym
ENSMUSG00000086537.7	40.1524	0.985914	8.96169e-05	0.00135002	Gnasas1
ENSMUSG00000090214.8	2428.6	0.984876	6.75724e-10	4.73458e-08	Gm15657
ENSMUSG00000023087.15	819.141	0.983789	1.09515e-05	0.000229106	Noct
ENSMUSG00000028037.13	46.9995	0.98117	0.00183862	0.0154843	Ifi44
ENSMUSG00000030284.11	203.377	0.980546	1.47626e-05	0.000296774	Creld1
ENSMUSG00000034792.8	5.66801	0.976626	0.00248222	0.0195968	Gna15
ENSMUSG00000079299.3	10.8632	0.976039	0.00200657	0.0166017	Klrb1
ENSMUSG00000098974.1	478.46	0.97595	5.28694e-07	1.71049e-05	Gm27505
ENSMUSG00000026728.9	341.634	0.975393	4.27364e-07	1.41688e-05	Vim
ENSMUSG00000025931.15	104.483	0.974907	1.57391e-05	0.000312487	Paqr8
ENSMUSG00000027068.6	90.9519	0.974812	3.46115e-06	8.69907e-05	Dhrs9
ENSMUSG00000085127.1	7.57764	0.974127	0.00249671	0.0196918	4930444E06Rik
ENSMUSG00000038508.7	17.8293	0.973253	0.0013731	0.0122577	Gdf15
ENSMUSG00000093834.1	5.65946	0.972803	0.00175517	0.0149171	Rnu1b2
ENSMUSG00000052852.8	75.5906	0.97234	7.52994e-07	2.30909e-05	Reep1
ENSMUSG00000020656.16	36.5857	0.970893	9.71299e-05	0.00144158	Grhl1
ENSMUSG00000040562.12	467.219	0.968729	1.98687e-05	0.000378874	Gstm2
ENSMUSG00000093880.3	116.955	0.965825	3.78819e-06	9.42278e-05	Tmem181c-ps
ENSMUSG00000022948.16	153.19	0.959295	1.20255e-06	3.49216e-05	Setd4
ENSMUSG00000021194.6	2213.61	0.958421	9.06066e-09	4.84233e-07	Chga
ENSMUSG00000085148.1	416.558	0.956758	6.20887e-06	0.000142526	Mir22hg
ENSMUSG00000030278.11	488.72	0.956601	0.000289711	0.00355546	Cidec
ENSMUSG00000093315.1	289.979	0.95647	9.98901e-05	0.00147528	Mir5114
ENSMUSG00000026628.13	130.785	0.954913	0.000108797	0.00157973	Atf3
ENSMUSG00000045102.12	20.8034	0.954663	0.000858784	0.00856758	Poln
ENSMUSG00000022938.8	1139.55	0.954239	7.42558e-11	6.36935e-09	Fam3b
ENSMUSG00000022546.5	2811.12	0.949882	1.19721e-05	0.000247526	Gpt
ENSMUSG00000025352.6	28.4665	0.949674	0.000318943	0.00386517	Gdf11
ENSMUSG00000023034.7	20.9016	0.944589	0.00069454	0.00726584	Nr4a1
ENSMUSG00000021236.16	3365.88	0.944284	1.4763e-05	0.000296774	Entpd5
ENSMUSG00000072720.9	5.0414	0.944208	0.00270301	0.020969	Myo18b
ENSMUSG00000079019.2	95.1073	0.943987	3.09051e-07	1.07027e-05	Insl3
ENSMUSG00000111028.1	13.1104	0.941794	0.00193566	0.0161685	Gm5922
ENSMUSG00000031765.8	1256.11	0.933342	0.00100092	0.00966165	Mt1
ENSMUSG00000033676.13	7.53674	0.932334	0.0029606	0.0226179	Gabrb3
ENSMUSG00000117050.1	99.5751	0.931264	6.16058e-05	0.000980769	1700023B13Rik
ENSMUSG00000109244.1	40.4711	0.93109	0.000298086	0.00364524	Gm44751
ENSMUSG00000037145.14	2537.02	0.930504	1.94225e-06	5.27779e-05	2210407C18Rik
ENSMUSG00000044400.1	5.01361	0.930434	0.0024647	0.0194904	Sowahd
ENSMUSG00000030110.13	100.839	0.930315	0.000110303	0.00159582	Ret
ENSMUSG00000114610.1	7.80791	0.929961	0.00295037	0.022554	Cyp2c52-ps
ENSMUSG00000084669.1	9.42825	0.92978	0.00269277	0.0209098	Gm23206
ENSMUSG00000028124.15	1212.63	0.928609	1.11046e-07	4.38057e-06	Gclm
ENSMUSG00000032715.9	85.7513	0.927757	0.00057127	0.00618827	Trib3
ENSMUSG00000068154.5	106.889	0.92734	1.93168e-06	5.255e-05	Insm1
ENSMUSG00000023913.17	20.2072	0.926119	0.00116546	0.0108001	Pla2g7
ENSMUSG00000020400.17	1231.1	0.924533	6.71049e-10	4.71554e-08	Tnip1
ENSMUSG00000035095.11	16.2805	0.921737	0.00121287	0.0111452	Fam167a
ENSMUSG00000092300.7	24.3876	0.921731	0.000805933	0.00814483	Cdk3
ENSMUSG00000037946.11	65.4544	0.920833	6.33878e-06	0.000145232	Fgd3
ENSMUSG00000097006.7	317.201	0.918497	4.79214e-07	1.56723e-05	9530082P21Rik
ENSMUSG00000028937.14	523.624	0.917028	1.35747e-07	5.23506e-06	Acot7
ENSMUSG00000111189.1	61.2787	0.914159	0.000131333	0.00184363	Gm48293
ENSMUSG00000020182.16	2539.64	0.912598	3.27284e-06	8.26025e-05	Ddc
ENSMUSG00000030491.16	55.0431	0.912155	0.000567128	0.00614732	Tdrd12
ENSMUSG00000074206.7	5.06649	0.911408	0.00327117	0.0244481	Adh6b
ENSMUSG00000031380.10	7.64765	0.911167	0.00315553	0.0237923	Vegfd
ENSMUSG00000084849.1	24.6335	0.91018	0.00146241	0.0129115	Gm16105
ENSMUSG00000111348.1	28.4209	0.909349	0.00116105	0.0107716	Gm19531
ENSMUSG00000019960.8	666.983	0.908994	3.93391e-05	0.000674388	Dusp6
ENSMUSG00000031400.10	1089.23	0.905375	1.72263e-06	4.78899e-05	G6pdx
ENSMUSG00000031387.14	17.5005	0.904514	0.00192495	0.0160933	Renbp
ENSMUSG00000049971.17	174.504	0.904133	1.68037e-05	0.000329551	Glt1d1
ENSMUSG00000006344.17	9.58151	0.902809	0.00316373	0.0238298	Ggt5
ENSMUSG00000097413.2	32.5007	0.901759	0.000671448	0.00705797	A830052D11Rik
ENSMUSG00000064930.1	4.49473	0.900602	0.00311482	0.0235497	Gm23723
ENSMUSG00000040003.18	6.20718	0.900458	0.00340665	0.0252492	Magi2
ENSMUSG00000039457.4	424.933	0.897577	7.22777e-09	3.95934e-07	Ppl
ENSMUSG00000058966.13	814.623	0.896796	1.00935e-05	0.000213971	Fam57b
ENSMUSG00000092687.1	48.601	0.896537	2.78241e-05	0.000500855	Gm25744
ENSMUSG00000073409.12	147.03	0.89504	0.00112475	0.010524	H2-Q6
ENSMUSG00000032332.17	19.6113	0.894448	0.00219097	0.0177629	Col12a1
ENSMUSG00000044312.4	88.6523	0.894041	2.27185e-05	0.000423499	Neurog3
ENSMUSG00000086324.8	991.322	0.890755	0.00197737	0.0164394	Gm15564
ENSMUSG00000027224.14	126.213	0.890665	0.00114047	0.0106257	Duoxa1
ENSMUSG00000053080.10	213.676	0.888853	2.72541e-07	9.58749e-06	2700081O15Rik
ENSMUSG00000062488.9	24.8096	0.88772	0.00103156	0.0098694	Ifit3b
ENSMUSG00000027907.4	112.009	0.88698	2.72871e-07	9.58749e-06	S100a11
ENSMUSG00000029166.14	128.244	0.885095	0.000142269	0.00196398	Mapre3
ENSMUSG00000114532.1	77.2915	0.88486	5.84306e-05	0.000935161	2610318M16Rik
ENSMUSG00000022849.5	307.53	0.884432	2.61326e-14	4.88275e-12	Hspbap1
ENSMUSG00000027610.17	1626.97	0.8843	7.13257e-07	2.20123e-05	Gss
ENSMUSG00000029816.10	4.77052	0.884057	0.0013344	0.0119877	Gpnmb
ENSMUSG00000039347.7	248.221	0.881248	2.42771e-05	0.000446339	Atp6v0e2
ENSMUSG00000031530.6	163.598	0.88122	1.31224e-08	6.63081e-07	Dusp4
ENSMUSG00000104340.1	4.68377	0.880655	0.00298441	0.0227709	Gm10522
ENSMUSG00000027997.9	1838.33	0.880432	8.15013e-06	0.000179728	Casp6
ENSMUSG00000110537.1	85.3053	0.878554	0.00179688	0.0152019	Gm4316
ENSMUSG00000085651.1	313.859	0.877347	7.12681e-06	0.000159496	Gm11695
ENSMUSG00000025203.6	5066.15	0.876549	0.000299492	0.00365872	Scd2
ENSMUSG00000107676.1	10.47	0.876176	0.00293645	0.0224621	Gm44178
ENSMUSG00000114555.1	126.851	0.875705	2.42095e-07	8.64478e-06	Gm48706
ENSMUSG00000025817.12	1357.64	0.874427	1.43951e-07	5.46401e-06	Nudt5
ENSMUSG00000029641.8	7.87975	0.87415	0.00354664	0.0260453	Rasl11a
ENSMUSG00000110576.2	7.75003	0.873272	0.00379342	0.0274573	Gm36368
ENSMUSG00000014351.12	1191.97	0.872012	1.22472e-07	4.79991e-06	Gip
ENSMUSG00000024158.17	1125.14	0.870586	2.21129e-06	5.87638e-05	Hagh
ENSMUSG00000105884.1	42.4821	0.870162	0.0016293	0.0140653	Gm22711
ENSMUSG00000114602.1	166.06	0.870041	1.31844e-07	5.10088e-06	Gm49223
ENSMUSG00000114373.1	46.872	0.865265	0.00037161	0.0043885	Gm48708
ENSMUSG00000022003.7	169.686	0.865014	2.94108e-09	1.75034e-07	Slc25a30
ENSMUSG00000053862.6	679.802	0.863713	4.17162e-06	0.000101907	Slc51b
ENSMUSG00000025582.4	35.4997	0.862656	0.00136696	0.0122119	Nptx1
ENSMUSG00000052363.8	28.1376	0.861371	0.000487295	0.00546038	Zdhhc19
ENSMUSG00000080972.1	51.0997	0.859467	0.00020495	0.00266734	Gm16061
ENSMUSG00000031535.7	6.95919	0.856812	0.00412569	0.0292561	Dkk4
ENSMUSG00000020717.19	33.9601	0.856782	0.00131126	0.0118153	Pecam1
ENSMUSG00000002797.9	243.94	0.855863	1.484e-10	1.2003e-08	Ggct
ENSMUSG00000095193.2	70.4734	0.855799	0.000736062	0.00759799	Gm20939
ENSMUSG00000023755.10	149.692	0.853347	3.19626e-07	1.09899e-05	Rhebl1
ENSMUSG00000027674.16	68.0342	0.852622	0.000171093	0.00228849	Pex5l
ENSMUSG00000106383.1	68.5998	0.85244	0.00105026	0.00999782	E330034L11Rik
ENSMUSG00000042808.8	4042.47	0.851863	2.4909e-06	6.4836e-05	Gpx2
ENSMUSG00000020250.10	5587.86	0.851234	3.48913e-08	1.62666e-06	Txnrd1
ENSMUSG00000025025.14	711.399	0.851183	2.74443e-06	7.04463e-05	Mxi1
ENSMUSG00000038217.13	384.753	0.850307	0.000220059	0.00282434	Tlcd2
ENSMUSG00000017390.15	119.068	0.848938	2.57347e-05	0.000469557	Aldoc
ENSMUSG00000029757.16	5.62774	0.848739	0.00426704	0.03002	Dync1i1
ENSMUSG00000109953.1	13.5803	0.848654	0.00256814	0.0201563	5430430B14Rik
ENSMUSG00000071158.9	14.9049	0.845912	0.00347131	0.0256357	Gm156
ENSMUSG00000057969.15	1213.78	0.845581	2.91352e-11	2.7539e-09	Sema3b
ENSMUSG00000039456.10	1235.81	0.844282	3.55835e-14	6.49749e-12	Morc3
ENSMUSG00000050359.7	16.5837	0.843295	0.00401834	0.0286551	Sprr1a
ENSMUSG00000098986.1	531.916	0.843036	0.000168763	0.00226109	Gm28006
ENSMUSG00000038987.8	86.1382	0.842818	8.90568e-06	0.000193382	Cfap157
ENSMUSG00000114469.2	17.2538	0.841375	0.00266086	0.0207221	C730002L08Rik
ENSMUSG00000054640.15	91.0784	0.841175	1.10118e-05	0.000229921	Slc8a1
ENSMUSG00000070972.13	284.165	0.841081	4.26496e-07	1.41596e-05	Dnajc25
ENSMUSG00000103945.1	154.983	0.839764	6.51797e-06	0.000148631	Gm38228
ENSMUSG00000116919.1	6.61371	0.839749	0.00446758	0.031131	Gm17809
ENSMUSG00000031098.18	6.06499	0.839015	0.0027453	0.0212383	Syt8
ENSMUSG00000032875.8	50.3323	0.838789	0.000514625	0.00568741	Arhgef17
ENSMUSG00000107096.3	92.8645	0.838648	0.000176061	0.00234066	Gm43597
ENSMUSG00000022829.14	98.7016	0.837412	4.76127e-06	0.000113737	Stxbp5l
ENSMUSG00000051341.6	59.9462	0.837014	0.000278718	0.00344584	Zfp52
ENSMUSG00000034320.14	6118.91	0.836627	1.54113e-10	1.2382e-08	Slc26a2
ENSMUSG00000080021.5	24.2626	0.836213	0.00100187	0.00966306	Gm5915
ENSMUSG00000035621.13	1920.5	0.83613	2.32147e-07	8.35142e-06	Midn
ENSMUSG00000113396.1	218.872	0.835449	4.19361e-05	0.00071032	Gm33467
ENSMUSG00000056718.2	262.805	0.835322	3.52228e-06	8.81594e-05	Gm13199
ENSMUSG00000049676.14	12.3651	0.833862	0.00323339	0.0242258	Catsperg1
ENSMUSG00000037188.7	5.80617	0.83354	0.00459561	0.0317666	Grhl3
ENSMUSG00000063524.13	4815.86	0.833318	1.06034e-05	0.000222432	Eno1
ENSMUSG00000029561.17	513.067	0.831984	0.000608317	0.00649347	Oasl2
ENSMUSG00000023083.7	7.76356	0.830812	0.0042984	0.0301878	H2-M10.2
ENSMUSG00000102259.1	4.92255	0.830225	0.00449171	0.031272	Gm38230
ENSMUSG00000110529.1	7.61408	0.829863	0.00416121	0.0294473	Gm45694
ENSMUSG00000071537.6	71.7865	0.82811	0.000145592	0.00200519	Klrg2
ENSMUSG00000109251.1	5.74524	0.827683	0.00467615	0.0321751	E230032D23Rik
ENSMUSG00000078650.2	368.312	0.827558	0.000430215	0.00494726	G6pc
ENSMUSG00000105485.1	5.49916	0.827162	0.0046448	0.0320234	Gm42447
ENSMUSG00000026893.4	377.176	0.826821	3.54764e-08	1.64757e-06	Gca
ENSMUSG00000028776.14	317.19	0.826128	0.000107782	0.00156782	Tinagl1
ENSMUSG00000006445.3	1639.65	0.825922	0.000100579	0.00148454	Epha2
ENSMUSG00000009487.10	4.15651	0.824738	0.0045957	0.0317666	Otog
ENSMUSG00000047898.7	6.90462	0.824161	0.00477073	0.032658	Ccr4
ENSMUSG00000071510.3	4.90203	0.823613	0.00473829	0.0324948	Olfr172
ENSMUSG00000056468.3	22.6699	0.822982	0.00248733	0.0196307	5730596B20Rik
ENSMUSG00000044033.16	111.288	0.82221	4.43166e-05	0.000744884	Ccdc141
ENSMUSG00000075010.5	382.908	0.820179	1.55699e-05	0.000309383	AW112010
ENSMUSG00000050538.8	4.53486	0.81966	0.0045551	0.0315584	B230217C12Rik
ENSMUSG00000019890.4	265.821	0.819111	0.000549947	0.00600334	Nts
ENSMUSG00000092203.7	623.718	0.818167	3.90634e-08	1.7765e-06	1110038B12Rik
ENSMUSG00000080540.2	41.6153	0.814741	0.00260728	0.0203908	Gm22711
ENSMUSG00000060441.15	101.445	0.814685	0.000479728	0.0053881	Trim5
ENSMUSG00000024366.8	78.4094	0.814671	0.000352487	0.00419763	Gfra3
ENSMUSG00000028655.11	554.885	0.81418	0.000216468	0.00278416	Mfsd2a
ENSMUSG00000032024.10	37.937	0.814013	0.000890352	0.00879876	Clmp
ENSMUSG00000038279.10	1002.93	0.813989	4.42893e-09	2.51746e-07	Nop2
ENSMUSG00000001988.9	19.5956	0.812456	0.00266065	0.0207221	Npas1
ENSMUSG00000104445.1	254.053	0.808231	1.50128e-05	0.000300794	Rhbg
ENSMUSG00000107841.1	7.75665	0.807125	0.00469195	0.0322469	Gm44185
ENSMUSG00000020277.10	1075.75	0.806952	7.33861e-06	0.000163932	Pfkl
ENSMUSG00000039474.13	354.525	0.805043	1.62922e-05	0.000321088	Wfs1
ENSMUSG00000108246.1	11.4591	0.80307	0.0044421	0.0310162	Gm43896
ENSMUSG00000046324.12	1889.24	0.802024	5.15535e-07	1.6724e-05	Ermp1
ENSMUSG00000106741.3	3.44581	0.801914	0.00209248	0.0171548	4930513D17Rik
ENSMUSG00000005514.14	3717.67	0.800888	0.000264293	0.00330065	Por
ENSMUSG00000009876.13	4.76637	0.800423	0.00515317	0.0346627	Cox4i2
ENSMUSG00000027273.13	36.3327	0.799526	0.000478056	0.00537434	Snap25
ENSMUSG00000104350.1	284.345	0.799488	0.000139248	0.00193511	Gm38244
ENSMUSG00000023926.8	23.8283	0.798936	0.00107454	0.0101687	Rhag
ENSMUSG00000025041.17	469.166	0.798501	1.35632e-08	6.83919e-07	Nt5c2
ENSMUSG00000095930.1	25.9545	0.797991	0.00109089	0.0102591	Nim1k
ENSMUSG00000106491.1	8.93376	0.795734	0.00513597	0.0346078	Gm42446
ENSMUSG00000025473.16	40.4461	0.795141	0.00214869	0.0175025	Adam8
ENSMUSG00000029190.19	2923.47	0.795037	5.60134e-06	0.00013095	D5Ertd579e
ENSMUSG00000091955.2	9.45355	0.794452	0.00543984	0.0361202	Gm9844
ENSMUSG00000035202.8	10946.4	0.793504	0.00359878	0.0263251	Lars2
ENSMUSG00000055116.8	777.718	0.79282	3.00809e-06	7.62397e-05	Arntl
ENSMUSG00000050721.9	79.3679	0.792612	0.000279479	0.00345274	Plekho2
ENSMUSG00000090307.7	4.47202	0.79149	0.00525307	0.0352099	1700071M16Rik
ENSMUSG00000030878.11	1511.81	0.79102	0.000564415	0.00612797	Cdr2
ENSMUSG00000103625.1	12.5954	0.790456	0.00436397	0.0305592	Gm37357
ENSMUSG00000036557.8	7.70551	0.789782	0.00532957	0.0355743	Stpg4
ENSMUSG00000086331.1	38.0758	0.789547	0.000746325	0.0076809	Gm16310
ENSMUSG00000038418.7	82.3723	0.788816	0.00196098	0.0163236	Egr1
ENSMUSG00000037239.8	32.3623	0.786941	0.00146454	0.0129256	Spred3
ENSMUSG00000033615.9	7.00955	0.786336	0.0053088	0.0354946	Cplx1
ENSMUSG00000034459.8	242.77	0.785689	0.00475616	0.0325861	Ifit1
ENSMUSG00000039084.8	38.989	0.785429	0.0018075	0.0152703	Chad
ENSMUSG00000032294.17	9378.13	0.784774	5.51794e-05	0.00089321	Pkm
ENSMUSG00000030401.16	18.3771	0.784763	0.00249528	0.019687	Rtn2
ENSMUSG00000068758.8	73.8595	0.783894	0.00087832	0.00872276	Il3ra
ENSMUSG00000111997.1	12.106	0.783687	0.00436595	0.0305642	Gm5176
ENSMUSG00000109115.1	40.3077	0.783235	0.00057151	0.00618827	Gm44669
ENSMUSG00000039217.13	860.84	0.783057	2.40059e-07	8.59755e-06	Il18
ENSMUSG00000090303.3	4.75071	0.782744	0.00548729	0.0363952	Vmn2r-ps3
ENSMUSG00000026649.14	34.1693	0.782493	0.000790595	0.00802346	Cfap126
ENSMUSG00000006179.9	32.9993	0.782179	0.00118532	0.0109505	Prss16
ENSMUSG00000053279.8	5016.56	0.78167	0.00337905	0.0250987	Aldh1a1
ENSMUSG00000096156.1	14.9532	0.780273	0.00391542	0.0281292	Gm9242
ENSMUSG00000017167.6	217.479	0.779205	4.75962e-06	0.000113737	Cntnap1
ENSMUSG00000027524.9	282.249	0.778777	0.000207518	0.00269348	Edn3
ENSMUSG00000056515.9	102.899	0.778479	0.000870337	0.00866491	Rab31
ENSMUSG00000004665.10	142.52	0.777291	2.4735e-05	0.000454065	Cnn2
ENSMUSG00000040706.4	424.917	0.776906	9.40912e-06	0.000201948	Agmat
ENSMUSG00000064672.1	29.3212	0.776899	0.00233016	0.0186158	Gm22806
ENSMUSG00000041696.14	290.279	0.776866	2.58936e-05	0.000472098	Rasl12
ENSMUSG00000067872.2	9.78513	0.776834	0.00586901	0.038357	Ccdc87
ENSMUSG00000020572.8	1311.53	0.776145	4.537e-05	0.000759154	Nampt
ENSMUSG00000092253.1	28.9738	0.773651	0.00224646	0.0181213	H2-Q3
ENSMUSG00000109881.1	50.7458	0.772309	0.00269446	0.0209161	Gm45507
ENSMUSG00000019564.12	132.495	0.771	6.81073e-06	0.000153707	Arid3a
ENSMUSG00000039699.14	322.806	0.769467	1.76406e-06	4.88309e-05	Batf2
ENSMUSG00000064341.1	72879.3	0.767114	9.83217e-06	0.000209351	mt-Nd1
ENSMUSG00000097795.1	13.7397	0.76666	0.00481417	0.0328993	Gm7678
ENSMUSG00000028670.14	797.466	0.76543	4.68208e-12	5.15307e-10	Lypla2
ENSMUSG00000111410.1	60.2471	0.763858	0.00200201	0.0165815	Gm49337
ENSMUSG00000112925.1	108.987	0.762406	4.95331e-05	0.000814946	Gm31763
ENSMUSG00000015745.9	58.6033	0.759449	0.000902334	0.00888438	Plekho1
ENSMUSG00000042631.7	3.59099	0.758536	0.00579573	0.0379914	Xkr7
ENSMUSG00000026072.12	12.964	0.757517	0.00602184	0.039133	Il1r1
ENSMUSG00000023019.12	5431.16	0.756961	0.000273777	0.00340322	Gpd1
ENSMUSG00000004151.17	40.7392	0.756599	0.000790589	0.00802346	Etv1
ENSMUSG00000060550.16	164.187	0.756352	0.00232576	0.0185991	H2-Q7
ENSMUSG00000029865.4	9.79849	0.754851	0.00602097	0.039133	Sval1
ENSMUSG00000035929.11	850.043	0.754482	6.96005e-06	0.000156054	H2-Q4
ENSMUSG00000082292.3	138.284	0.754379	0.0017298	0.0147587	Gm12250
ENSMUSG00000024222.17	1869.41	0.754073	0.000706015	0.00735715	Fkbp5
ENSMUSG00000030107.10	111.208	0.752012	0.000325725	0.00393728	Usp18
ENSMUSG00000050357.9	51.903	0.751603	0.00210258	0.0172317	Carmil2
ENSMUSG00000116383.1	356.458	0.751209	0.00107171	0.0101459	Apol10c-ps
ENSMUSG00000039886.8	1581.23	0.750902	0.000180791	0.00239429	Tmem120a
ENSMUSG00000059316.2	10032.4	0.750237	0.00031821	0.00386194	Slc27a4
ENSMUSG00000038305.15	306.047	0.749703	9.69907e-06	0.000206699	Spats2l
ENSMUSG00000088856.1	549.712	0.749459	0.00335068	0.024911	Gm24727
ENSMUSG00000025137.15	3379.95	0.749011	1.2664e-06	3.63381e-05	Pcyt2
ENSMUSG00000024885.9	304.955	0.748167	0.000228208	0.00291185	Aldh3b1
ENSMUSG00000030800.10	596.962	0.748068	2.01728e-05	0.000383458	Prss8
ENSMUSG00000081755.1	4.29224	0.747267	0.00598011	0.038918	Mup-ps23
ENSMUSG00000106106.2	245050	0.746796	4.00083e-06	9.87346e-05	CT010467.1
ENSMUSG00000022762.18	18.9683	0.746418	0.00388537	0.0279602	Ncam2
ENSMUSG00000050786.8	28.7181	0.745163	0.00150136	0.013183	Ccdc126
ENSMUSG00000002289.16	384.201	0.744265	0.00452921	0.0314513	Angptl4
ENSMUSG00000098543.1	554.019	0.743688	0.000181569	0.00240327	Gm27533
ENSMUSG00000089671.1	1462.68	0.742347	0.000562226	0.00610971	Gm16537
ENSMUSG00000040297.12	1526.77	0.741365	2.66995e-05	0.000484591	Suco
ENSMUSG00000107012.1	174.269	0.741301	0.00013207	0.00185074	4930528J11Rik
ENSMUSG00000035762.11	1656.71	0.741021	3.95523e-09	2.28069e-07	Tmem161b
ENSMUSG00000104913.1	147.928	0.740914	0.000192776	0.00252116	Gm6560
ENSMUSG00000116109.1	49.7189	0.739991	0.00319702	0.024043	Gm49498
ENSMUSG00000094179.1	29.5069	0.739222	0.000777598	0.00792493	Snord50b
ENSMUSG00000085317.1	70.0964	0.739011	0.000572498	0.00619341	Gssos2
ENSMUSG00000079037.9	120.479	0.73901	0.00022217	0.00284687	Prnp
ENSMUSG00000029420.14	285.076	0.738469	1.93001e-05	0.000370079	Rimbp2
ENSMUSG00000065734.1	50.2895	0.73721	0.000328045	0.00396334	Snord49a
ENSMUSG00000037904.14	506.199	0.733927	0.000307024	0.00374125	Ankrd9
ENSMUSG00000027346.15	1077.83	0.733716	6.78918e-06	0.000153652	Gpcpd1
ENSMUSG00000034758.12	45.9352	0.733033	0.00102291	0.00980714	Tle6
ENSMUSG00000073406.10	434.42	0.72977	0.000389675	0.00455496	H2-Bl
ENSMUSG00000066258.13	456.058	0.729649	8.37451e-05	0.00127754	Trim12a
ENSMUSG00000028457.18	58.436	0.729244	0.00305751	0.0231965	Atp8b5
ENSMUSG00000116031.1	48.3519	0.728322	0.00349753	0.0258117	D030024E09Rik
ENSMUSG00000026360.9	434.604	0.727365	1.74381e-06	4.8423e-05	Rgs2
ENSMUSG00000065287.1	42.0276	0.725935	0.00102403	0.009814	Gm24451
ENSMUSG00000102813.1	28.9181	0.725169	0.00292178	0.0223709	Gm37795
ENSMUSG00000092570.7	69.9414	0.723842	0.00310991	0.0235273	Plut
ENSMUSG00000036002.12	798.302	0.722638	4.04993e-05	0.000690839	Fam214b
ENSMUSG00000096740.8	406.5	0.720893	1.5185e-05	0.000303738	Lbhd1
ENSMUSG00000042215.8	56.3068	0.720477	0.00161205	0.0139466	Bag2
ENSMUSG00000098413.1	107.218	0.719982	3.71201e-05	0.000641366	Mir6990
ENSMUSG00000031302.16	7.27804	0.718442	0.00773268	0.0473747	Nlgn3
ENSMUSG00000032479.15	1512.14	0.7184	6.92044e-09	3.8083e-07	Map4
ENSMUSG00000056032.12	59.5293	0.716131	0.00171703	0.0146653	BC018473
ENSMUSG00000039384.8	58.3337	0.715937	0.000653903	0.00691231	Dusp10
ENSMUSG00000069565.12	1416.12	0.714647	4.02226e-09	2.31381e-07	Dazap1
ENSMUSG00000024587.10	4207.83	0.714478	1.65516e-06	4.61205e-05	Nars
ENSMUSG00000055150.15	8.90727	0.714049	0.00703932	0.0441271	Zfp78
ENSMUSG00000020077.14	84.5799	0.712666	0.0022175	0.0179357	Srgn
ENSMUSG00000033720.12	56.576	0.712144	0.00153645	0.013416	Sfxn5
ENSMUSG00000027220.2	80.1561	0.711812	0.000149957	0.00205833	Syt13
ENSMUSG00000054136.6	4.84584	0.711705	0.00746285	0.046146	Adm2
ENSMUSG00000090213.1	205.962	0.710921	9.81833e-05	0.00145453	Tmem189
ENSMUSG00000038507.6	1024.38	0.710727	4.90202e-05	0.000808949	Parp12
ENSMUSG00000018983.9	1077.7	0.709978	4.60818e-05	0.00076801	E2f2
ENSMUSG00000021216.7	1070.49	0.709459	1.32076e-05	0.000269553	Tubal3
ENSMUSG00000026418.16	12.4435	0.709449	0.00777426	0.0474893	Tnni1
ENSMUSG00000038651.15	32.2623	0.709114	0.00205672	0.0168961	Sycp2l
ENSMUSG00000062785.14	70.5886	0.708854	0.000367723	0.00434899	Kcnc3
ENSMUSG00000018648.15	15.9633	0.708779	0.005976	0.0389086	Dusp14
ENSMUSG00000010830.8	226.001	0.708032	0.000456614	0.0051914	Kdelr3
ENSMUSG00000022325.14	351.7	0.707888	6.23228e-07	1.96876e-05	Pop1
ENSMUSG00000023249.15	193.413	0.707782	0.00037603	0.00443417	Parp3
ENSMUSG00000094584.2	974.561	0.706233	0.000211181	0.00273074	Ms4a18
ENSMUSG00000049246.5	29.7747	0.704837	0.00121497	0.0111559	Hspe1-ps2
ENSMUSG00000110239.1	25.7817	0.704056	0.0023635	0.0188509	Gm45620
ENSMUSG00000097976.1	8.10321	0.701774	0.00800382	0.0484958	Gm26918
ENSMUSG00000085030.1	88.8067	0.701634	0.000158866	0.00215605	2810455O05Rik
ENSMUSG00000028233.6	562.448	0.701067	3.4367e-07	1.16998e-05	Tgs1
ENSMUSG00000028698.13	177.911	0.700991	0.000404527	0.00469443	Pik3r3
ENSMUSG00000032386.15	705.83	0.700167	2.3902e-08	1.14992e-06	Trip4
ENSMUSG00000071653.9	302.693	0.69966	1.90115e-05	0.000365419	1810009A15Rik
ENSMUSG00000025648.18	1639.63	0.698809	7.75456e-06	0.000171949	Pfkfb4
ENSMUSG00000017832.2	16.2576	0.697207	0.00481085	0.032886	Hspb9
ENSMUSG00000047502.14	121.082	0.696757	0.00422051	0.0297447	Mroh7
ENSMUSG00000064061.13	244.416	0.696482	2.52322e-05	0.000462136	Dzip3
ENSMUSG00000001225.12	3869.36	0.696352	1.21721e-06	3.52202e-05	Slc26a3
ENSMUSG00000029001.15	76.6806	0.696105	0.000333882	0.00402177	Fbxo44
ENSMUSG00000027533.10	97.6292	0.695345	0.000344313	0.00412679	Fabp5
ENSMUSG00000020023.18	1385.65	0.694725	8.30135e-10	5.62043e-08	Tmcc3
ENSMUSG00000027952.16	323.233	0.694187	0.000128695	0.00181825	Pmvk
ENSMUSG00000117896.1	8.93125	0.694173	0.00826692	0.049616	AA387883
ENSMUSG00000085093.1	13.7261	0.694102	0.00693483	0.0436656	Gm12737
ENSMUSG00000037860.15	98.3097	0.693172	0.00119282	0.0110071	Aim2
ENSMUSG00000103553.1	46.3785	0.692067	0.00212869	0.0173925	Gm38218
ENSMUSG00000091462.2	49.3866	0.691145	0.000398303	0.00463783	Gm17084
ENSMUSG00000061232.16	12457.9	0.690608	0.000107768	0.00156782	H2-K1
ENSMUSG00000024150.12	2181.06	0.690355	0.000105722	0.00154674	Mcfd2
ENSMUSG00000078920.3	349.205	0.689605	3.20592e-05	0.000566098	Ifi47
ENSMUSG00000028967.10	774.957	0.68921	0.000988331	0.00955545	Errfi1
ENSMUSG00000019893.13	347.439	0.688411	0.00194032	0.0161842	Ros1
ENSMUSG00000032946.16	21.7073	0.687633	0.0067273	0.0426706	Rasgrp2
ENSMUSG00000024937.15	1141.02	0.687526	0.000165468	0.00222933	Ehbp1l1
ENSMUSG00000024030.7	54.9283	0.68687	0.000556061	0.00605363	Abcg1
ENSMUSG00000110386.1	44.1888	0.686614	0.00455362	0.0315572	Gm42031
ENSMUSG00000051652.4	42.3691	0.686542	0.00479354	0.0327809	Lrrc3
ENSMUSG00000029868.13	18.1255	0.686119	0.00325743	0.0243681	Trpv6
ENSMUSG00000040276.15	51.8101	0.684848	0.00424907	0.0299372	Pacsin1
ENSMUSG00000086573.1	3.87954	0.68461	0.0081975	0.0493004	Gm15384
ENSMUSG00000099349.7	2.96407	0.684001	0.00377999	0.0273835	1700047G03Rik
ENSMUSG00000072620.3	136.39	0.683231	0.000456162	0.00519083	Slfn2
ENSMUSG00000097189.1	13.0262	0.680804	0.00743408	0.0460035	Gm26594
ENSMUSG00000064927.1	31.2726	0.680396	0.00318172	0.0239503	Gm22043
ENSMUSG00000014195.15	2344	0.677788	6.7928e-10	4.74571e-08	Dnajc7
ENSMUSG00000022220.14	25.1365	0.677569	0.00334655	0.024888	Adcy4
ENSMUSG00000068299.11	1858.55	0.677149	0.000156609	0.00213142	Nat8f4
ENSMUSG00000002668.8	327.658	0.676961	1.4265e-07	5.43174e-06	Dennd1c
ENSMUSG00000116429.1	39.1657	0.676389	0.000955289	0.0092919	Ddit3
ENSMUSG00000039579.15	39.8814	0.67617	0.00126147	0.0114478	Grin3a
ENSMUSG00000043943.14	23.6688	0.676009	0.0058777	0.0384034	Naalad2
ENSMUSG00000061762.12	278.685	0.675287	6.291e-05	0.000998893	Tac1
ENSMUSG00000064356.3	219.536	0.675117	0.000235155	0.00298942	mt-Atp8
ENSMUSG00000109216.1	3.36363	0.674338	0.00702322	0.0440605	Gm44907
ENSMUSG00000044244.18	83.2114	0.673965	0.000103173	0.00151411	Il20rb
ENSMUSG00000085010.1	58.0312	0.673586	0.00201824	0.0166538	Gssos1
ENSMUSG00000024847.15	226.245	0.673282	1.14046e-06	3.34004e-05	Aip
ENSMUSG00000018736.14	612.239	0.672791	2.1741e-13	3.23472e-11	Ndel1
ENSMUSG00000021327.19	2013.73	0.67079	3.99726e-06	9.87346e-05	Zkscan3
ENSMUSG00000021187.14	484.472	0.67067	0.000277935	0.00343895	Tc2n
ENSMUSG00000026798.10	496.563	0.670123	7.8367e-05	0.00121082	Coq4
ENSMUSG00000036427.5	5542.5	0.668525	2.53621e-06	6.58023e-05	Gpi1
ENSMUSG00000028744.15	208.12	0.668165	9.23189e-06	0.000198675	Pqlc2
ENSMUSG00000024472.9	1466.35	0.666905	1.2194e-09	8.09673e-08	Dcp2
ENSMUSG00000089015.1	39.1958	0.666369	0.00141539	0.0125516	Gm24996
ENSMUSG00000026163.17	61.8417	0.666311	0.000292149	0.00358172	Sphkap
ENSMUSG00000092274.3	13758.1	0.665911	0.000288781	0.00354946	Neat1
ENSMUSG00000040253.15	153.701	0.665871	0.00202878	0.0167064	Gbp7
ENSMUSG00000057469.8	327.094	0.66558	1.61818e-06	4.52998e-05	E2f6
ENSMUSG00000044165.12	1138.3	0.664815	9.27207e-05	0.0013881	Bcl2l15
ENSMUSG00000031901.12	211.857	0.6632	0.000190083	0.00248999	Dus2
ENSMUSG00000029075.6	34.7994	0.662086	0.00305578	0.0231906	Tnfrsf4
ENSMUSG00000107850.1	35.2037	0.661201	0.00127862	0.0115685	Gm4714
ENSMUSG00000025132.13	2786.81	0.660618	8.64432e-05	0.00130958	Arhgdia
ENSMUSG00000012422.14	1481.52	0.660474	5.55436e-05	0.000898501	Tmem167
ENSMUSG00000047501.3	1001.72	0.659359	0.00108631	0.0102398	Cldn4
ENSMUSG00000049092.11	40.5544	0.659214	0.00338939	0.0251522	Gpr137c
ENSMUSG00000097195.9	517.842	0.657365	4.29612e-05	0.000724628	Snhg5
ENSMUSG00000029003.11	96.4255	0.655046	0.000212664	0.0027455	Mad2l2
ENSMUSG00000114653.1	3.29265	0.653894	0.00598905	0.038962	Gm18398
ENSMUSG00000028893.8	197.372	0.65231	0.000135474	0.00189185	Sesn2
ENSMUSG00000113776.1	129.795	0.651417	0.000494151	0.0055218	Gm19327
ENSMUSG00000114169.1	37.632	0.650712	0.00163068	0.0140674	Gm47075
ENSMUSG00000046546.3	32.9662	0.650387	0.00426375	0.0300056	Fam43a
ENSMUSG00000032046.15	1098.37	0.650034	9.39958e-05	0.0014011	Abhd12
ENSMUSG00000106108.1	21.2372	0.649835	0.00523086	0.0350973	Gm43221
ENSMUSG00000074876.6	199.304	0.649791	2.81226e-06	7.1881e-05	Spata5l1
ENSMUSG00000022999.15	896.817	0.648486	2.23333e-07	8.10693e-06	Lmbr1l
ENSMUSG00000037148.8	93.6146	0.647992	0.000501092	0.00557352	Arhgap10
ENSMUSG00000106967.1	127.821	0.647021	0.000121384	0.00173633	Gm42477
ENSMUSG00000057143.15	336.064	0.646923	7.22152e-05	0.0011288	Trim12c
ENSMUSG00000064179.13	27.4933	0.646541	0.00438131	0.0306539	Tnnt1
ENSMUSG00000030031.14	218.909	0.646509	2.03383e-05	0.000385691	Kbtbd8
ENSMUSG00000045932.12	47.0296	0.645671	0.00221735	0.0179357	Ifit2
ENSMUSG00000012519.14	261.417	0.643661	0.00023392	0.00297529	Mlkl
ENSMUSG00000020389.19	45.5931	0.642094	0.00340645	0.0252492	Cdkl3
ENSMUSG00000081984.3	111.901	0.6411	0.00169129	0.0144866	Dnajb3
ENSMUSG00000018405.7	352.404	0.640812	6.35865e-06	0.000145548	Mrm1
ENSMUSG00000074264.12	113.193	0.640349	0.000256706	0.00321924	Amy1
ENSMUSG00000020407.13	879.831	0.640198	2.63711e-05	0.000479714	Upp1
ENSMUSG00000030641.10	153.372	0.639843	0.000139589	0.00193634	Ddias
ENSMUSG00000024066.9	8761.8	0.639433	0.00128261	0.0116003	Xdh
ENSMUSG00000003812.13	79.4494	0.639285	0.00108017	0.0102003	Dnase2a
ENSMUSG00000064346.1	415.826	0.638339	5.91507e-05	0.000945431	mt-Tw
ENSMUSG00000004035.12	188.861	0.637515	0.00242514	0.0192534	Gstm7
ENSMUSG00000037405.8	50.4017	0.636832	0.00316334	0.0238298	Icam1
ENSMUSG00000046410.10	562.362	0.635216	0.000544632	0.00596077	Kcnk6
ENSMUSG00000021952.16	1309.14	0.635084	9.22286e-07	2.76491e-05	Xpo4
ENSMUSG00000036873.13	284.344	0.634782	6.29504e-08	2.70462e-06	2410004B18Rik
ENSMUSG00000032849.14	179.926	0.634615	0.000387597	0.00453727	Abcc4
ENSMUSG00000081488.1	148.636	0.634537	6.9936e-05	0.00109959	Gm15368
ENSMUSG00000105987.4	1453.6	0.634488	0.0011819	0.010923	AI506816
ENSMUSG00000050747.14	356.562	0.634288	1.85641e-05	0.000357675	Trim15
ENSMUSG00000065281.1	70.4974	0.634025	0.000567218	0.00614732	Gm24452
ENSMUSG00000062580.9	907.726	0.633915	5.3818e-05	0.000874696	Timm17a
ENSMUSG00000033467.12	84.5706	0.632434	0.00076488	0.00782841	Crlf2
ENSMUSG00000020806.15	632.279	0.631949	6.81943e-08	2.89381e-06	Rhbdf2
ENSMUSG00000041445.9	35.1253	0.631473	0.00300647	0.0228813	Mmrn2
ENSMUSG00000042286.13	236.386	0.630683	0.00106851	0.0101196	Stab1
ENSMUSG00000097914.1	29.9547	0.630533	0.00392428	0.0281839	Gm26838
ENSMUSG00000020814.13	106.17	0.630175	0.00218305	0.0177105	Mxra7
ENSMUSG00000109157.1	54.8902	0.630125	0.00418843	0.0296139	Gm44829
ENSMUSG00000038059.7	265.448	0.629897	0.000437828	0.00502523	Smim3
ENSMUSG00000082691.6	37.801	0.629615	0.00426942	0.0300279	Dynlt1-ps1
ENSMUSG00000104136.1	76.3057	0.629106	0.000591363	0.0063605	Gm36955
ENSMUSG00000021068.16	360.147	0.628193	1.32308e-06	3.774e-05	Nin
ENSMUSG00000058922.7	94.1483	0.627104	0.00020542	0.00267057	Gm10052
ENSMUSG00000018604.18	2083.42	0.626931	3.78248e-05	0.000651255	Tbx3
ENSMUSG00000040389.15	90.0424	0.626705	0.000613986	0.00654819	Wdr47
ENSMUSG00000038776.13	322.925	0.626422	0.0010357	0.00989831	Ephx1
ENSMUSG00000022822.16	355.479	0.626377	6.56011e-06	0.00014945	Abcc5
ENSMUSG00000047945.6	277.963	0.625732	0.000246772	0.00311085	Marcksl1
ENSMUSG00000073678.4	1905.93	0.624199	0.000515741	0.0056918	Pgap1
ENSMUSG00000065392.1	53.6831	0.62351	0.00124321	0.0113633	Gm25894
ENSMUSG00000053398.11	317.92	0.622723	0.00178445	0.0151339	Phgdh
ENSMUSG00000017781.17	3701.98	0.622704	5.26784e-05	0.000858726	Pitpna
ENSMUSG00000025192.13	3604.14	0.620404	0.000271263	0.0033772	Entpd7
ENSMUSG00000048787.13	409.581	0.620335	2.55919e-07	9.09401e-06	Dcun1d3
ENSMUSG00000084195.1	204.993	0.617368	0.000738251	0.00761081	Gm15372
ENSMUSG00000027313.3	55.0494	0.616924	0.00666901	0.0423454	Chac1
ENSMUSG00000031960.14	2019.18	0.616187	2.53038e-06	6.57217e-05	Aars
ENSMUSG00000017561.16	328.007	0.615792	5.49024e-07	1.76442e-05	Crlf3
ENSMUSG00000020644.9	275.049	0.61539	0.000188446	0.00247181	Id2
ENSMUSG00000067085.1	103.979	0.614806	0.00160757	0.0139145	Gm10197
ENSMUSG00000025402.12	294.599	0.61471	0.00157763	0.0137227	Nab2
ENSMUSG00000034595.17	65.4293	0.614606	0.00615604	0.0397874	Ppp1r18
ENSMUSG00000029772.17	7889.44	0.61435	6.06878e-06	0.000140245	Ahcyl2
ENSMUSG00000027317.8	1350.65	0.61335	6.3846e-07	2.00636e-05	Ppp1r14d
ENSMUSG00000036745.15	116.624	0.613254	0.000800648	0.00810841	Ttll7
ENSMUSG00000103766.5	222.026	0.613157	0.000255785	0.00320936	Gm38392
ENSMUSG00000090458.1	617.209	0.611877	0.000483377	0.00541899	Gm17122
ENSMUSG00000038843.18	73.011	0.61155	0.0050531	0.0341833	Gcnt1
ENSMUSG00000049521.2	2466.21	0.610682	0.00757919	0.0466619	Cdc42ep1
ENSMUSG00000075229.11	327.001	0.610245	9.562e-06	0.00020432	Ccdc58
ENSMUSG00000000440.12	204.709	0.610204	0.00012393	0.00176156	Pparg
ENSMUSG00000003585.13	1579.65	0.609644	0.00287769	0.0220965	Sec14l2
ENSMUSG00000029618.13	102.423	0.609566	0.00333531	0.0248264	Ocm
ENSMUSG00000057666.18	6955.45	0.609558	0.00109809	0.0103106	Gapdh
ENSMUSG00000114705.1	117.864	0.609471	0.000122578	0.00174925	Gm18760
ENSMUSG00000029798.11	289.846	0.609112	0.00433734	0.0304081	Herc6
ENSMUSG00000046841.5	330.365	0.60909	0.00299478	0.0228211	Ckap4
ENSMUSG00000078937.8	323.972	0.608841	0.00105424	0.0100244	Cpt1b
ENSMUSG00000107971.1	64.1666	0.608667	0.00046825	0.00529621	Gm44260
ENSMUSG00000073436.11	1161.59	0.608615	1.47185e-06	4.15896e-05	Eme2
ENSMUSG00000036466.17	334.205	0.608508	2.83247e-05	0.000507591	Megf11
ENSMUSG00000114046.1	193.251	0.608482	7.82722e-06	0.0001734	Snapc1l
ENSMUSG00000002233.13	678.069	0.606754	0.00228157	0.0183248	Rhoc
ENSMUSG00000027333.18	212.918	0.606438	0.00042487	0.00489515	Smox
ENSMUSG00000022906.15	1284.65	0.605675	8.51233e-06	0.000186207	Parp9
ENSMUSG00000044465.19	2338.65	0.605559	9.1111e-13	1.17436e-10	Fam160a2
ENSMUSG00000033268.8	54.8311	0.605443	0.00699546	0.0439321	Duox1
ENSMUSG00000074628.9	188.003	0.605185	0.00216939	0.0176201	Tldc2
ENSMUSG00000024381.16	267.174	0.604467	0.000808447	0.00816338	Bin1
ENSMUSG00000021900.10	368.147	0.604265	0.000437304	0.0050216	Btd
ENSMUSG00000029649.10	918.051	0.604203	5.18987e-07	1.68134e-05	Pomp
ENSMUSG00000071506.4	389.321	0.602818	0.000141521	0.0019559	Tmem139
ENSMUSG00000031493.10	24.6225	0.601766	0.00704911	0.044177	Ggn
ENSMUSG00000028982.9	76.4383	0.601744	0.000318909	0.00386517	Slc25a33
ENSMUSG00000002083.13	65.6371	0.601494	0.00100536	0.0096813	Bbc3
ENSMUSG00000037993.8	978.669	0.600034	4.0432e-06	9.94421e-05	Dhx38
ENSMUSG00000026102.9	266.571	0.598838	0.000292763	0.00358742	Inpp1
ENSMUSG00000038155.11	283.354	0.59833	0.000837151	0.00840744	Gstp2
ENSMUSG00000027684.16	839.594	0.598218	0.00024067	0.00304188	Mecom
ENSMUSG00000035775.2	11967.5	0.598212	0.000544811	0.00596077	Krt20
ENSMUSG00000015839.6	3660.52	0.597393	1.09596e-05	0.000229106	Nfe2l2
ENSMUSG00000063268.12	700.974	0.597133	1.99472e-06	5.39604e-05	Parp10
ENSMUSG00000114977.1	144.54	0.597095	6.35044e-05	0.00100767	Gm9502
ENSMUSG00000005481.18	1667.77	0.596759	3.71938e-05	0.00064218	Ddx39
ENSMUSG00000031924.4	9674.47	0.596477	0.000585285	0.00630627	Cyb5b
ENSMUSG00000085574.1	43.2264	0.596295	0.0022853	0.0183409	Gm13053
ENSMUSG00000004319.15	4335.56	0.595381	6.85763e-09	3.78237e-07	Clcn3
ENSMUSG00000107168.1	201.401	0.595166	0.00109009	0.0102591	Gm42507
ENSMUSG00000087253.1	33.676	0.5951	0.00515418	0.0346627	Gm12043
ENSMUSG00000031861.16	51.4792	0.59496	0.00148624	0.0130814	Lpar2
ENSMUSG00000061411.12	1153.6	0.593048	1.66123e-07	6.18864e-06	Nol4l
ENSMUSG00000008540.11	4150.28	0.592269	0.000469408	0.00530682	Mgst1
ENSMUSG00000056124.5	2109.03	0.592126	0.00135168	0.0121069	B4galt6
ENSMUSG00000064254.6	346.222	0.591247	0.0012391	0.011343	Ethe1
ENSMUSG00000020802.8	342.053	0.591122	9.45452e-06	0.000202706	Ube2o
ENSMUSG00000005087.17	1095.76	0.590532	6.04908e-05	0.000965569	Cd44
ENSMUSG00000021196.14	5384.18	0.589608	4.11437e-07	1.36784e-05	Pfkp
ENSMUSG00000048807.2	31.1116	0.588622	0.0062577	0.0403307	Slc35e4
ENSMUSG00000097299.1	2.7774	0.588353	0.00577789	0.0379054	Gm26654
ENSMUSG00000027200.17	1238.17	0.587823	2.19263e-05	0.000411597	Sema6d
ENSMUSG00000096751.3	682.77	0.586237	5.51691e-05	0.00089321	Gm28373
ENSMUSG00000044988.7	24.0485	0.586116	0.00703163	0.0441019	Ucn3
ENSMUSG00000016257.15	926.303	0.585941	2.8287e-05	0.000507293	Prelid3b
ENSMUSG00000049422.7	1860.5	0.585518	0.000910078	0.00894236	Chchd10
ENSMUSG00000075704.16	389.961	0.584877	5.36134e-06	0.000126196	Txnrd2
ENSMUSG00000107722.1	43.6822	0.584662	0.0040099	0.0286203	2900060B14Rik
ENSMUSG00000108940.1	66.5745	0.584595	0.00100679	0.0096873	Gm45719
ENSMUSG00000030417.15	282.217	0.584494	0.000272487	0.00339068	Pdcd5
ENSMUSG00000107198.1	2.88282	0.584414	0.006825	0.0431993	Gm19619
ENSMUSG00000042745.9	755.717	0.584096	2.00945e-05	0.000382271	Id1
ENSMUSG00000025190.13	1023.37	0.584092	0.000884459	0.00876567	Got1
ENSMUSG00000028439.14	47.1473	0.580932	0.00641617	0.0410427	Fam219a
ENSMUSG00000077440.1	72.9738	0.580307	0.00104746	0.00998573	Gm23130
ENSMUSG00000106797.1	258.568	0.580059	0.000421296	0.00486094	Gm42936
ENSMUSG00000035372.2	864.786	0.580002	0.00315451	0.0237923	1810055G02Rik
ENSMUSG00000085505.1	42.9183	0.579971	0.00460953	0.031844	Gm12868
ENSMUSG00000001901.15	145.102	0.579487	0.000212035	0.00274032	Kcnh6
ENSMUSG00000013089.15	107.006	0.578941	0.00227889	0.0183094	Etv5
ENSMUSG00000108365.1	99.3577	0.578148	0.00268687	0.0208841	Gm44951
ENSMUSG00000035329.7	414.971	0.576404	6.88876e-06	0.000154888	Fbxo33
ENSMUSG00000018001.18	282.849	0.57629	1.57671e-06	4.42414e-05	Cyth3
ENSMUSG00000031563.8	88.623	0.575738	0.000697395	0.00729255	Wwc2
ENSMUSG00000061601.15	99.8955	0.575435	0.00198405	0.0164642	Pclo
ENSMUSG00000079429.9	771.926	0.574748	1.3789e-06	3.91467e-05	Mroh2a
ENSMUSG00000035790.15	174.966	0.57425	3.9421e-05	0.000675313	Cep19
ENSMUSG00000100201.1	47.0625	0.574035	0.00384665	0.0277509	Gm29093
ENSMUSG00000040118.15	108.74	0.574009	0.000747289	0.00768506	Cacna2d1
ENSMUSG00000065628.1	66.0514	0.573966	0.00394002	0.0282495	Snord33
ENSMUSG00000064340.1	1011.06	0.573949	0.000404495	0.00469443	mt-Tl1
ENSMUSG00000064345.1	20741.9	0.573887	0.000914299	0.00897652	mt-Nd2
ENSMUSG00000050157.6	236.975	0.573549	0.00186589	0.0156757	Gm867
ENSMUSG00000031312.5	75.2266	0.573513	0.00163478	0.0140926	Itgb1bp2
ENSMUSG00000050335.17	2597.55	0.573147	0.00255881	0.0201027	Lgals3
ENSMUSG00000082513.1	141.959	0.571655	0.000669593	0.00704153	Gm15374
ENSMUSG00000116347.1	375.701	0.571246	7.68948e-05	0.00119036	Gm49416
ENSMUSG00000024052.17	2651.08	0.571167	5.19186e-05	0.000849554	Lpin2
ENSMUSG00000060904.14	1419.14	0.571082	5.26929e-05	0.000858726	Arl1
ENSMUSG00000026499.5	1261.49	0.570379	1.68985e-08	8.36355e-07	Acbd3
ENSMUSG00000102559.1	111.67	0.569018	0.000842375	0.00844181	Gm37570
ENSMUSG00000039130.18	221.306	0.56789	0.000159023	0.00215697	Zc3hc1
ENSMUSG00000028906.17	3142.3	0.567867	3.71114e-09	2.15023e-07	Epb41
ENSMUSG00000063730.13	79.3901	0.567277	0.00105124	0.0100031	Hsd3b2
ENSMUSG00000020134.13	1682.71	0.565648	1.302e-05	0.000266627	Peli1
ENSMUSG00000067813.3	477.615	0.565275	0.000605936	0.00647667	Xkr9
ENSMUSG00000082837.1	92.9812	0.564993	0.00158199	0.0137507	Gm15373
ENSMUSG00000060380.3	74.26	0.564083	0.00231014	0.0184957	C030014I23Rik
ENSMUSG00000093661.1	77.0689	0.563047	0.00118826	0.0109735	Eif4e3
ENSMUSG00000047022.18	163.177	0.562958	0.00070806	0.00737208	Mipol1
ENSMUSG00000089197.1	41.3747	0.561957	0.00599236	0.038973	Gm25767
ENSMUSG00000043962.16	3398.26	0.561515	1.35653e-09	8.86844e-08	Thrap3
ENSMUSG00000032540.16	305.503	0.561341	0.000113954	0.00164174	Abhd5
ENSMUSG00000085747.1	709.713	0.560369	0.0028118	0.0216665	Slc13a2os
ENSMUSG00000026317.7	408.148	0.559967	0.000756307	0.00775714	Cln8
ENSMUSG00000000628.10	1259.82	0.559108	3.55054e-05	0.000618343	Hk2
ENSMUSG00000024843.15	3521.37	0.559069	0.000240391	0.00303995	Chka
ENSMUSG00000022757.19	2806.66	0.558767	0.000842675	0.00844181	Tfg
ENSMUSG00000111394.1	1538.55	0.558767	0.00109927	0.0103177	Gm49759
ENSMUSG00000048379.9	1412.07	0.558727	4.49473e-05	0.000753383	Socs4
ENSMUSG00000028885.8	1051.21	0.558477	0.00180672	0.0152703	Smpdl3b
ENSMUSG00000020038.10	210.458	0.557574	0.00010321	0.00151411	Cry1
ENSMUSG00000049940.7	927.963	0.557393	0.000744527	0.00766895	Pgrmc2
ENSMUSG00000078816.9	83.9752	0.556876	0.00153681	0.013416	Prkcg
ENSMUSG00000025366.8	552.066	0.555862	0.000470226	0.00531357	Esyt1
ENSMUSG00000106229.1	36.5183	0.555307	0.00791977	0.0481074	Gm19409
ENSMUSG00000104776.1	4157.55	0.554974	0.00282902	0.0217783	Gm43691
ENSMUSG00000073411.12	8461.25	0.554518	0.000401947	0.00466897	H2-D1
ENSMUSG00000087132.8	157.757	0.553272	0.000636711	0.00675765	A930001C03Rik
ENSMUSG00000045106.12	117.986	0.552419	0.00227596	0.0182919	Ccdc73
ENSMUSG00000021280.9	2090.34	0.551837	0.00232976	0.0186158	Exoc3l4
ENSMUSG00000033799.10	1788.07	0.551706	6.70453e-06	0.000152165	Tasor2
ENSMUSG00000000326.13	1290.01	0.551325	9.55564e-05	0.00142085	Comt
ENSMUSG00000073771.11	51.8902	0.551188	0.00298613	0.0227768	Btbd19
ENSMUSG00000019996.17	2339.31	0.550422	2.09919e-05	0.000396526	Map7
ENSMUSG00000020658.10	710.942	0.549733	0.00508934	0.0343995	Efr3b
ENSMUSG00000080542.1	38.0496	0.54959	0.00807485	0.0487668	Gm22710
ENSMUSG00000082956.4	633.042	0.547904	0.000183854	0.00242679	Naip3
ENSMUSG00000042672.15	92.5796	0.547205	0.00411429	0.0291924	Dcst1
ENSMUSG00000068417.8	785.27	0.546124	0.000294127	0.00360231	Pnp2
ENSMUSG00000033066.15	64.0496	0.545732	0.00402765	0.028709	Gas7
ENSMUSG00000037126.16	150.237	0.544606	0.000296976	0.00363535	Psd
ENSMUSG00000001627.12	1080.59	0.544603	0.000708487	0.00737335	Ifrd1
ENSMUSG00000062963.10	708.216	0.544435	0.00046035	0.00522156	Ufc1
ENSMUSG00000025532.13	243.415	0.544217	0.000141865	0.00195952	Crcp
ENSMUSG00000057789.14	1581.93	0.544135	0.00101329	0.00973817	Bak1
ENSMUSG00000026921.19	205.238	0.543773	3.02542e-05	0.000538565	Egfl7
ENSMUSG00000040613.14	475.21	0.543326	4.82977e-05	0.000799211	Apobec1
ENSMUSG00000042688.16	2543.4	0.542447	0.00050044	0.00556947	Mapk6
ENSMUSG00000105986.1	63.7714	0.541855	0.00373779	0.0271035	Gm43065
ENSMUSG00000028367.5	7106.24	0.54167	9.28498e-06	0.000199462	Txn1
ENSMUSG00000020925.16	324.74	0.541022	2.91644e-06	7.42291e-05	Ccdc43
ENSMUSG00000004530.12	3234.5	0.540919	0.000305053	0.003721	Coro1c
ENSMUSG00000068566.12	653.168	0.540067	0.000343128	0.00411464	Myadm
ENSMUSG00000036894.3	143.661	0.538735	0.000314396	0.00382335	Rap2b
ENSMUSG00000059208.15	3161.33	0.538687	1.18773e-07	4.67014e-06	Hnrnpm
ENSMUSG00000020745.15	3972.78	0.538528	2.22744e-05	0.00041748	Pafah1b1
ENSMUSG00000028792.14	3826.86	0.538136	0.000462039	0.00523826	Ak2
ENSMUSG00000062070.12	2825.97	0.537482	0.00184507	0.0155278	Pgk1
ENSMUSG00000031778.13	1353.29	0.535847	0.000685706	0.0071859	Cx3cl1
ENSMUSG00000046434.16	3809.2	0.535665	6.99962e-08	2.95467e-06	Hnrnpa1
ENSMUSG00000097124.2	238.68	0.535107	6.39668e-06	0.000146201	A530020G20Rik
ENSMUSG00000006930.15	89.1013	0.53467	0.00135918	0.0121662	Hap1
ENSMUSG00000045165.6	79.1473	0.534634	0.00162301	0.0140213	AI467606
ENSMUSG00000054499.9	676.903	0.534633	4.80078e-06	0.000114522	Dedd2
ENSMUSG00000019873.8	2214.98	0.534293	0.000726229	0.00752225	Reep3
ENSMUSG00000048572.5	258.164	0.53425	0.000573119	0.00619735	Tmem252
ENSMUSG00000042599.8	2112.32	0.534138	6.77318e-06	0.000153578	Kdm7a
ENSMUSG00000036246.14	505.245	0.533726	0.000490647	0.00549283	Gmip
ENSMUSG00000044026.3	4626.75	0.533155	0.000562935	0.00611466	Slc35g1
ENSMUSG00000022024.10	719.832	0.530574	1.54264e-05	0.000307038	Sugt1
ENSMUSG00000040483.15	110.643	0.53054	0.00407021	0.0289479	Xaf1
ENSMUSG00000004630.18	36.8496	0.530104	0.00527562	0.0353414	Pcp2
ENSMUSG00000026425.15	425.197	0.530047	0.000123187	0.00175587	Srgap2
ENSMUSG00000019558.14	6060.93	0.530022	0.00208619	0.0171149	Slc6a8
ENSMUSG00000086269.2	56.3069	0.529596	0.00751036	0.0463441	Tmcc3os
ENSMUSG00000040729.8	30.9739	0.528828	0.00799046	0.0484392	Cep126
ENSMUSG00000009035.15	377.463	0.528268	0.0003766	0.00443872	Tmem184b
ENSMUSG00000041483.14	257.14	0.528234	1.25718e-05	0.000258549	Zfp281
ENSMUSG00000021109.13	1556.69	0.52794	9.68584e-05	0.00143843	Hif1a
ENSMUSG00000098492.1	40.0091	0.527752	0.00753231	0.0463969	Gm19353
ENSMUSG00000024487.5	802.221	0.52726	0.000138693	0.00193008	Yipf5
ENSMUSG00000042608.15	646.723	0.527042	6.18946e-05	0.000984717	Stk40
ENSMUSG00000033669.8	529.091	0.526893	3.29322e-05	0.000578546	Zfp7
ENSMUSG00000026686.14	76.6546	0.526681	0.00137562	0.0122714	Lmx1a
ENSMUSG00000054509.7	1463.58	0.525612	5.54667e-06	0.000129924	Parp4
ENSMUSG00000080268.4	345.726	0.525499	0.0002491	0.00313856	Brms1
ENSMUSG00000031635.14	17.8419	0.524788	0.00450923	0.0313487	Anxa10
ENSMUSG00000047638.15	1094.69	0.524787	0.000129175	0.00182396	Nr1h4
ENSMUSG00000079505.2	295.892	0.524637	0.000505663	0.005614	Gm11131
ENSMUSG00000030681.18	5166.9	0.524632	0.000347184	0.00415109	Mvp
ENSMUSG00000047446.18	643.857	0.523829	0.000123952	0.00176156	Arl4a
ENSMUSG00000029175.17	584.583	0.523369	0.000503879	0.00559987	Slc35f6
ENSMUSG00000018395.19	90.4096	0.522937	0.000745456	0.00767523	Kif3a
ENSMUSG00000022216.17	2245.91	0.522755	0.000128351	0.00181445	Psme1
ENSMUSG00000079658.9	419.951	0.520755	0.00109796	0.0103106	Eloc
ENSMUSG00000034993.7	1790.88	0.519703	0.00232738	0.0186059	Vat1
ENSMUSG00000032198.9	706.432	0.518861	0.000963243	0.0093604	Dock6
ENSMUSG00000105674.1	61.9546	0.518776	0.00346751	0.0256215	Gm42437
ENSMUSG00000007872.3	773.787	0.517064	0.000213088	0.00274788	Id3
ENSMUSG00000091575.2	767.662	0.516991	0.00140789	0.012508	2010016I18Rik
ENSMUSG00000037797.14	357.031	0.516941	0.00344526	0.0254884	Adh4
ENSMUSG00000032440.13	495.909	0.51613	0.000178063	0.00236335	Tgfbr2
ENSMUSG00000028995.14	333.241	0.514219	0.000893952	0.00882709	Fam126a
ENSMUSG00000067224.3	54.3556	0.514186	0.00694606	0.043713	Gm3695
ENSMUSG00000114443.1	115.309	0.513442	0.0030303	0.0230335	Gm19241
ENSMUSG00000041237.12	2637.01	0.513366	0.00116318	0.0107868	Pklr
ENSMUSG00000082361.6	100.88	0.513145	0.00320068	0.024063	Btc
ENSMUSG00000057359.7	54.4505	0.51307	0.00575802	0.0378472	Gm17494
ENSMUSG00000028771.13	489.35	0.512104	1.91253e-06	5.20878e-05	Ptpn12
ENSMUSG00000105517.1	195.564	0.512066	0.000522072	0.00575115	Gm42436
ENSMUSG00000033781.7	316.097	0.510136	0.000181967	0.00240721	Asb13
ENSMUSG00000028128.13	66.8088	0.5097	0.0068392	0.0432778	F3
ENSMUSG00000039682.12	4241.95	0.50964	0.00168753	0.0144698	Lap3
ENSMUSG00000048731.15	817.743	0.509442	0.000420164	0.00485485	Ggnbp1
ENSMUSG00000024844.15	1065.67	0.509277	0.00041332	0.00479185	Banf1
ENSMUSG00000097443.2	417.045	0.509068	0.000166233	0.00223596	Gm17529
ENSMUSG00000097039.8	76.2938	0.508694	0.00378096	0.0273835	Pvt1
ENSMUSG00000027230.9	530.241	0.507965	0.000511216	0.00566001	Creb3l1
ENSMUSG00000019891.15	1011.64	0.507761	1.47521e-05	0.000296774	Dcbld1
ENSMUSG00000038936.13	400.859	0.507517	0.000474925	0.00534911	Sccpdh
ENSMUSG00000042487.6	444.68	0.507152	8.03538e-05	0.00123597	Leo1
ENSMUSG00000034422.14	2715.54	0.506766	0.00198434	0.0164642	Parp14
ENSMUSG00000117412.1	173.977	0.506509	0.000750287	0.00770522	Gm49979
ENSMUSG00000111447.1	454.503	0.505257	0.000172035	0.00229853	Gm48249
ENSMUSG00000030683.11	54.5654	0.505107	0.00312746	0.0236186	Sez6l2
ENSMUSG00000064344.1	328.754	0.504441	0.0024341	0.019299	mt-Tm
ENSMUSG00000011752.7	1050.58	0.503785	0.00468271	0.0322018	Pgam1
ENSMUSG00000018239.9	38.6592	0.503624	0.0075001	0.0463051	Zcchc10
ENSMUSG00000054181.11	142.827	0.502611	0.00167275	0.0143635	A930012O16Rik
ENSMUSG00000105361.1	35671.9	0.501532	0.00570182	0.0375905	AY036118
ENSMUSG00000027879.9	1109.38	0.501321	0.000159968	0.00216735	Sec22b
ENSMUSG00000001767.5	492.854	0.501249	2.4443e-06	6.4038e-05	Crnkl1
ENSMUSG00000032113.16	237.818	0.501237	0.000329075	0.00396981	Chek1
ENSMUSG00000030079.15	337.81	0.501167	0.000173741	0.00231748	Ruvbl1
ENSMUSG00000002307.16	396.689	0.501148	4.6009e-05	0.000767975	Daxx
ENSMUSG00000056708.5	616.985	0.500061	0.000521208	0.00574425	Ier5
ENSMUSG00000026879.14	904.395	0.499834	0.00227405	0.0182827	Gsn
ENSMUSG00000002728.14	537.18	0.499127	9.35128e-05	0.00139614	Naa20
ENSMUSG00000024787.14	280.753	0.496777	4.53861e-05	0.000759154	Snx15
ENSMUSG00000015837.15	1727.7	0.496483	0.00019474	0.00254408	Sqstm1
ENSMUSG00000030339.7	2121.52	0.496047	0.00114499	0.0106555	Ltbr
ENSMUSG00000020184.15	943.312	0.494828	8.84881e-06	0.000192493	Mdm2
ENSMUSG00000011960.12	1372.89	0.494587	3.95329e-08	1.78773e-06	Ccnt1
ENSMUSG00000032127.9	710.042	0.493431	1.63681e-06	4.57149e-05	Vps11
ENSMUSG00000091803.7	811.912	0.492994	0.00022302	0.00285322	Cox16
ENSMUSG00000042496.18	582.344	0.492944	0.000176463	0.00234471	Prdm10
ENSMUSG00000003873.11	386.424	0.491734	6.43889e-06	0.000146967	Bax
ENSMUSG00000025429.9	514.355	0.491724	0.00226711	0.0182634	Pstpip2
ENSMUSG00000110711.1	313.665	0.49079	0.00263756	0.0205615	Gm45760
ENSMUSG00000063236.6	170.148	0.490548	0.000151826	0.00207807	1110038F14Rik
ENSMUSG00000039745.8	382.577	0.490312	0.0013432	0.0120488	Htatip2
ENSMUSG00000070327.14	9338.53	0.489179	0.00203534	0.0167433	Rnf213
ENSMUSG00000064128.8	189.793	0.489177	0.00110993	0.0104015	Cenpj
ENSMUSG00000038224.12	68.4615	0.489052	0.00640673	0.0410041	Serpinf2
ENSMUSG00000038975.14	888.892	0.488177	1.17736e-07	4.63692e-06	Rabggtb
ENSMUSG00000021213.12	1705.58	0.487793	0.00758983	0.0467035	Akr1c13
ENSMUSG00000110405.1	143.076	0.486831	0.00594016	0.0387275	Gm45534
ENSMUSG00000022540.16	420.158	0.486636	0.00103227	0.0098694	Rogdi
ENSMUSG00000028278.14	1932.31	0.48632	0.00133852	0.0120203	Rragd
ENSMUSG00000079197.10	2641	0.485299	0.000109541	0.00158671	Psme2
ENSMUSG00000026104.14	1781.58	0.48509	0.000228404	0.00291282	Stat1
ENSMUSG00000075700.9	2296.44	0.483959	0.00147583	0.0130062	Selenot
ENSMUSG00000061474.11	213.163	0.483916	0.00364817	0.0265816	Mrps36
ENSMUSG00000028063.15	2300.69	0.483913	0.00132573	0.011932	Lmna
ENSMUSG00000019823.17	1976.73	0.483198	0.00203266	0.0167269	Mical1
ENSMUSG00000031803.8	2553.79	0.483125	0.000600306	0.0064336	B3gnt3
ENSMUSG00000079415.2	53.5026	0.483059	0.00671854	0.0426262	Cntf
ENSMUSG00000003541.6	45.4363	0.482879	0.00728168	0.0452813	Ier3
ENSMUSG00000039747.11	433.507	0.482632	2.95707e-05	0.000527958	Orai2
ENSMUSG00000064440.1	134.835	0.482468	0.00211357	0.0172983	Gm26224
ENSMUSG00000114942.1	233.017	0.482206	0.000726109	0.00752225	Gm49361
ENSMUSG00000056429.4	4240.56	0.481683	9.38068e-05	0.00139915	Tgoln1
ENSMUSG00000068114.7	556.851	0.481673	4.40462e-05	0.00074189	Ccdc134
ENSMUSG00000003464.13	1427.08	0.480904	0.00112935	0.0105547	Pex19
ENSMUSG00000026234.12	4980.11	0.480669	7.25696e-05	0.0011336	Ncl
ENSMUSG00000079657.10	104.008	0.480624	0.00189564	0.0158811	Rab26
ENSMUSG00000020986.13	4070.51	0.480531	0.00167867	0.0144092	Sec23a
ENSMUSG00000020865.16	3436	0.47945	0.00233807	0.0186728	Abcc3
ENSMUSG00000059811.13	3377.99	0.478994	0.000381998	0.00448613	Atl2
ENSMUSG00000051518.8	180.896	0.477478	0.000856473	0.00854806	Rps19bp1
ENSMUSG00000105167.1	51.256	0.476368	0.0078532	0.0478477	Snord43
ENSMUSG00000091721.4	774.182	0.476356	0.00468571	0.0322133	Gimd1
ENSMUSG00000113927.1	41.9088	0.476296	0.00691342	0.0435952	5330409N07Rik
ENSMUSG00000051000.17	495.708	0.476074	0.0001142	0.00164431	Fam160a1
ENSMUSG00000025860.15	2929.38	0.475946	0.000260326	0.00325617	Xiap
ENSMUSG00000020326.7	1501.72	0.475476	0.00343042	0.025402	Ccng1
ENSMUSG00000034765.6	216.231	0.474688	0.00626082	0.0403307	Dusp5
ENSMUSG00000092386.1	662.712	0.474491	0.00011218	0.00162005	Gm20536
ENSMUSG00000052837.6	992.331	0.474487	0.00225707	0.0182008	Junb
ENSMUSG00000040600.9	5988.4	0.473586	1.81599e-05	0.00035129	Eps8l3
ENSMUSG00000028126.16	491.427	0.473451	2.99627e-05	0.000534164	Pip5k1a
ENSMUSG00000038615.17	1983.48	0.472886	0.000456349	0.00519083	Nfe2l1
ENSMUSG00000105804.1	256.84	0.472667	0.000422287	0.00487004	Gm43654
ENSMUSG00000098465.1	44.8186	0.472232	0.00752745	0.0463799	Mir1668
ENSMUSG00000059288.14	350.038	0.472224	1.53136e-05	0.000305803	Cdyl
ENSMUSG00000001420.13	575.58	0.472214	0.00127208	0.0115223	Tmem79
ENSMUSG00000059486.11	694.793	0.472015	4.83114e-05	0.000799211	Kbtbd2
ENSMUSG00000104773.1	71.2852	0.471702	0.00576844	0.0378785	Mir7657
ENSMUSG00000042410.16	1208.45	0.470875	3.65713e-05	0.000633701	Agps
ENSMUSG00000031887.13	730.944	0.470867	0.000225566	0.00287966	Tradd
ENSMUSG00000027835.11	647.706	0.470218	0.000383629	0.00449956	Pdcd10
ENSMUSG00000054951.3	349.054	0.469815	0.00124929	0.0114059	9130008F23Rik
ENSMUSG00000026827.12	3808.33	0.469217	0.000450121	0.00513211	Gpd2
ENSMUSG00000078153.3	120.6	0.468882	0.00229425	0.0183838	Psme2b
ENSMUSG00000085702.8	253.245	0.467573	0.00752581	0.0463799	Mecomos
ENSMUSG00000022466.6	215.364	0.467486	0.000348413	0.00416351	Rpap3
ENSMUSG00000020607.7	832.573	0.467427	0.00591552	0.0386039	Lratd1
ENSMUSG00000059708.12	90.5934	0.46725	0.00258536	0.0202585	Akap17b
ENSMUSG00000023088.17	714.791	0.465873	0.00020148	0.00262785	Abcc1
ENSMUSG00000110504.1	76.0893	0.465624	0.00332307	0.0247745	Gm45797
ENSMUSG00000051452.8	505.719	0.465223	0.00107955	0.0102003	Gm11437
ENSMUSG00000070305.10	521.782	0.465119	0.000350179	0.00417427	Mpzl3
ENSMUSG00000034201.13	601.048	0.464803	0.000330193	0.00398131	Gas2l1
ENSMUSG00000029672.16	985.689	0.464207	0.00140909	0.0125141	Fam3c
ENSMUSG00000101628.1	1335.5	0.463916	0.00034698	0.00415109	Gm28177
ENSMUSG00000015312.9	120.06	0.463864	0.0012547	0.0114293	Gadd45b
ENSMUSG00000026222.16	326.864	0.463833	0.00803023	0.0485825	Sp100
ENSMUSG00000053706.2	94.8764	0.463618	0.00241617	0.0191884	B430305J03Rik
ENSMUSG00000028577.13	1068.4	0.463587	0.000441055	0.00505504	Plaa
ENSMUSG00000030323.13	90.9284	0.463539	0.0060628	0.0392721	Ift122
ENSMUSG00000065353.1	7092.26	0.463028	0.00401414	0.0286421	Snora73b
ENSMUSG00000024505.16	74.9591	0.462698	0.00247441	0.0195415	Dtwd2
ENSMUSG00000017288.15	1049.13	0.462649	4.25094e-06	0.000103183	Vps53
ENSMUSG00000021752.13	173.491	0.462593	0.000605118	0.00647167	Kctd6
ENSMUSG00000025408.15	225.562	0.462467	0.000213191	0.00274788	Ddit3
ENSMUSG00000049303.10	169.196	0.462384	0.00125347	0.0114231	Syt12
ENSMUSG00000078611.3	214.843	0.462312	0.000182754	0.0024163	Gm5901
ENSMUSG00000022564.7	734.896	0.462235	0.00576416	0.0378772	Grina
ENSMUSG00000022324.15	161	0.461939	0.00488921	0.0332706	Matn2
ENSMUSG00000019179.10	8997.21	0.461689	0.00297276	0.0226964	Mdh2
ENSMUSG00000042406.8	2319.25	0.461097	2.36605e-05	0.000438604	Atf4
ENSMUSG00000023307.14	801.139	0.460228	0.0002774	0.00343409	2024-03-05
ENSMUSG00000028333.10	612.367	0.459976	0.000130701	0.00183583	Anp32b
ENSMUSG00000091021.1	16818	0.459908	0.00266204	0.0207246	Gm17300
ENSMUSG00000040097.16	549.383	0.458992	0.00102471	0.00981662	Flywch1
ENSMUSG00000063354.7	2687.26	0.458885	0.00124081	0.01135	Slc39a4
ENSMUSG00000087700.2	345.321	0.458396	0.0005078	0.00562785	Gm15283
ENSMUSG00000102252.5	255.626	0.457615	0.00536337	0.0357702	Snrpn
ENSMUSG00000097081.1	912.637	0.457315	0.0058372	0.0382113	Gm10425
ENSMUSG00000018167.10	687.502	0.456954	5.39178e-05	0.000875195	Stard3
ENSMUSG00000029569.9	602.357	0.456744	0.000419748	0.00485237	Tmem168
ENSMUSG00000026112.7	1597.63	0.456315	0.0032842	0.0245378	Coa5
ENSMUSG00000032120.11	1772.02	0.456218	0.00283224	0.0217961	C2cd2l
ENSMUSG00000092399.1	48.2164	0.456073	0.00726313	0.0452205	4930556N13Rik
ENSMUSG00000026864.13	14165.8	0.45553	0.000888181	0.0087809	Hspa5
ENSMUSG00000022253.15	1467.48	0.455512	0.00182135	0.0153712	Nadk2
ENSMUSG00000025037.6	10730	0.454494	0.00592474	0.0386479	Maoa
ENSMUSG00000003068.16	1275.71	0.453352	0.000175356	0.00233547	Stk11
ENSMUSG00000028392.15	1057.8	0.453183	3.08794e-05	0.000548076	Bspry
ENSMUSG00000041920.14	875.547	0.452918	0.00203173	0.016725	Slc16a6
ENSMUSG00000024533.17	108.488	0.452665	0.00527837	0.03535	Spire1
ENSMUSG00000024376.7	79.9257	0.452345	0.00491432	0.0334227	Epb41l4a
ENSMUSG00000034403.16	1244.85	0.452273	0.00147892	0.0130287	Pja1
ENSMUSG00000019478.16	658.548	0.451914	0.000908294	0.00892948	Rab4a
ENSMUSG00000036398.13	354.789	0.451517	0.000607034	0.00648552	Ppp1r11
ENSMUSG00000034738.8	830.394	0.451307	0.00015599	0.0021266	Nostrin
ENSMUSG00000024955.14	3269.41	0.451066	7.89788e-05	0.00121793	Esrra
ENSMUSG00000009828.15	1475.76	0.450715	7.88618e-05	0.00121691	Ick
ENSMUSG00000058799.16	769.322	0.450713	0.000364234	0.00431514	Nap1l1
ENSMUSG00000062638.11	3984.91	0.450362	0.00413359	0.0292949	Btnl1
ENSMUSG00000036769.14	589.986	0.45013	0.000179091	0.00237381	Wdr44
ENSMUSG00000024032.7	89.7756	0.449958	0.00243844	0.0193208	Tff1
ENSMUSG00000015747.5	324.761	0.449939	3.36954e-05	0.000591091	Vps45
ENSMUSG00000030161.8	153.564	0.449319	0.00803577	0.0485916	Gabarapl1
ENSMUSG00000091037.1	106.957	0.448724	0.00576783	0.0378785	Gm17661
ENSMUSG00000074656.12	1662.96	0.447648	0.000514635	0.00568741	Eif2s2
ENSMUSG00000021360.16	856.107	0.447335	6.47401e-05	0.00102458	Gcnt2
ENSMUSG00000064357.1	690.609	0.447069	0.00457767	0.0316696	mt-Atp6
ENSMUSG00000074578.14	769.507	0.446499	0.00164822	0.014173	Zfas1
ENSMUSG00000032870.8	568.444	0.44555	2.11008e-05	0.00039796	Smap2
ENSMUSG00000029141.16	474.588	0.445336	2.53566e-05	0.000464062	Slc4a1ap
ENSMUSG00000091144.2	95.637	0.44452	0.00700581	0.0439742	Phf11c
ENSMUSG00000001123.15	4416.76	0.444105	0.000529497	0.00580904	Lgals9
ENSMUSG00000061207.11	406.614	0.443901	0.000353044	0.00420218	Stk19
ENSMUSG00000044367.7	227.019	0.443833	0.000649095	0.00687094	Slc16a13
ENSMUSG00000023051.11	419.665	0.443402	2.24049e-05	0.000419454	Tarbp2
ENSMUSG00000031827.13	1515.14	0.44324	0.00538855	0.0358983	Cotl1
ENSMUSG00000005973.6	283.325	0.441954	0.00251811	0.0198346	Rcn1
ENSMUSG00000023971.9	385.773	0.441947	0.000276827	0.00343052	Rrp36
ENSMUSG00000004849.14	872.624	0.441818	0.00150751	0.0132177	Ap1s1
ENSMUSG00000021938.12	796.276	0.441815	6.17657e-06	0.000142055	Pspc1
ENSMUSG00000045827.10	78.5262	0.441337	0.00598067	0.038918	Serpinb9
ENSMUSG00000085241.7	9774.06	0.440851	0.00309631	0.0234473	Snhg3
ENSMUSG00000052906.7	475.207	0.440183	0.0021606	0.0175776	Ubxn8
ENSMUSG00000037106.8	1234.5	0.439846	0.000103024	0.00151321	Fer1l6
ENSMUSG00000050144.13	751.872	0.43983	0.00062525	0.0066536	Slc25a44
ENSMUSG00000021840.17	2311.46	0.439759	0.000894978	0.0088336	Mapk1ip1l
ENSMUSG00000024121.13	793.575	0.439675	0.00397869	0.0284734	Atp6v0c
ENSMUSG00000026333.14	240.473	0.439527	0.000619126	0.00659716	Gin1
ENSMUSG00000048218.6	109.044	0.439338	0.0039862	0.0285186	Amigo2
ENSMUSG00000040010.10	427.713	0.438027	0.0082584	0.0495771	Slc7a5
ENSMUSG00000030304.11	1915.84	0.437875	7.37863e-06	0.000164673	Ergic2
ENSMUSG00000022124.15	1620.66	0.43769	0.000328542	0.00396653	Fbxl3
ENSMUSG00000060935.6	739.238	0.437544	0.00409604	0.0290972	Tmem263
ENSMUSG00000027790.14	75011.6	0.437223	0.00719418	0.0448645	Sis
ENSMUSG00000077734.1	68.4574	0.436953	0.00699974	0.0439475	Snord83b
ENSMUSG00000049922.8	1867.86	0.435962	0.000712152	0.00740829	Slc35c1
ENSMUSG00000024160.16	639.197	0.435631	0.000399	0.00464346	Spsb3
ENSMUSG00000048992.9	2752.86	0.435458	0.000669259	0.00704153	Prss32
ENSMUSG00000006998.16	2741.43	0.435111	0.00160499	0.0139055	Psmd2
ENSMUSG00000028051.10	592.61	0.43507	0.00301056	0.0229051	Hcn3
ENSMUSG00000067942.6	677.769	0.434939	0.00312733	0.0236186	Zfp160
ENSMUSG00000101939.1	644.758	0.434671	0.00707084	0.0442556	Gm28438
ENSMUSG00000034518.14	461.3	0.434669	6.62231e-06	0.000150725	Hmgxb4
ENSMUSG00000023169.15	2057.18	0.434132	7.08095e-05	0.00111115	Slc38a1
ENSMUSG00000064387.1	9566.87	0.433711	0.00354681	0.0260453	Snora73a
ENSMUSG00000028975.16	532.58	0.433046	0.00144975	0.0128185	Pex14
ENSMUSG00000028729.15	687.141	0.43283	1.1022e-05	0.000229921	Ebna1bp2
ENSMUSG00000007987.12	183.787	0.432737	0.00108084	0.0102003	Ift22
ENSMUSG00000085957.4	96.5603	0.432649	0.00449972	0.0313097	Syna
ENSMUSG00000108319.1	57.7892	0.432322	0.006435	0.0411304	Gm44552
ENSMUSG00000038213.7	665.413	0.431679	0.00106529	0.010093	Tapbpl
ENSMUSG00000025612.5	2102.94	0.431383	0.00100302	0.00967031	Bach1
ENSMUSG00000027122.15	252.093	0.431236	0.000763383	0.0078164	Arl14ep
ENSMUSG00000027377.2	1260.64	0.431212	0.00362943	0.0265011	Mall
ENSMUSG00000005667.8	355.979	0.431088	0.00298764	0.0227811	Mthfd2
ENSMUSG00000003721.14	420.424	0.431	0.000966547	0.00938625	Insig2
ENSMUSG00000022900.14	142.158	0.430795	0.00767377	0.0470878	Ildr1
ENSMUSG00000024883.8	120.943	0.430262	0.00340959	0.0252632	Rin1
ENSMUSG00000029701.15	716.53	0.429942	9.64775e-06	0.000205787	Rbm28
ENSMUSG00000025130.11	38884.9	0.429739	0.00614038	0.0397036	P4hb
ENSMUSG00000024346.6	526.311	0.429493	0.000766068	0.00783724	Pfdn1
ENSMUSG00000039220.16	1404.52	0.428429	6.35714e-05	0.00100807	Ppp1r10
ENSMUSG00000027865.10	381.526	0.427866	0.000186362	0.00245126	Gdap2
ENSMUSG00000027746.13	844.42	0.427523	0.00229104	0.0183641	Ufm1
ENSMUSG00000049295.17	865.023	0.427465	0.000126596	0.0017949	Zfp219
ENSMUSG00000024197.10	3496.56	0.426197	0.00821883	0.0493888	Plin3
ENSMUSG00000006736.9	1075.72	0.425671	0.00160471	0.0139055	Tspan31
ENSMUSG00000071078.6	358.586	0.424463	0.000164098	0.00221585	Nr2c2ap
ENSMUSG00000020869.8	4385.76	0.424145	0.00737484	0.0456956	Lrrc59
ENSMUSG00000015243.4	1962.59	0.423687	0.0076939	0.0471873	Abca1
ENSMUSG00000036391.16	3223.51	0.421354	0.000451554	0.00514406	Sec24a
ENSMUSG00000036377.19	1762.17	0.421075	0.00688085	0.0434957	C530008M17Rik
ENSMUSG00000101438.2	871.039	0.420554	0.00498234	0.0338089	Gm19412
ENSMUSG00000038384.16	1279.2	0.420474	0.00483382	0.0329962	Setd1b
ENSMUSG00000020300.14	1095.41	0.420356	0.000442516	0.00506697	Cpeb4
ENSMUSG00000020948.9	376.55	0.419738	0.00148699	0.0130814	Klhl28
ENSMUSG00000036282.15	828.556	0.419563	0.000127589	0.00180473	Naa30
ENSMUSG00000026594.14	1445.26	0.419451	0.000155179	0.00211794	Ralgps2
ENSMUSG00000020847.15	391.556	0.418943	0.00319236	0.024023	Rph3al
ENSMUSG00000089774.2	911.52	0.417919	0.000165106	0.0022257	Slc5a3
ENSMUSG00000008035.12	644.032	0.417612	0.00273383	0.0211944	Mid1ip1
ENSMUSG00000024851.14	730.043	0.417576	0.00120423	0.0110912	Pitpnm1
ENSMUSG00000056501.3	218.213	0.417564	0.00829386	0.0497652	Cebpb
ENSMUSG00000031600.11	1372.18	0.416638	0.000475814	0.00535412	Vps37a
ENSMUSG00000064949.1	134.799	0.415968	0.00529163	0.0354191	Snora61
ENSMUSG00000030188.12	178.592	0.415118	0.000885323	0.00876999	Magohb
ENSMUSG00000042148.8	574.714	0.415095	0.0039144	0.0281292	Cox10
ENSMUSG00000073399.9	472.334	0.414762	0.000593223	0.00637754	Trim40
ENSMUSG00000051510.13	956.714	0.414271	0.00139884	0.0124453	Mafg
ENSMUSG00000022827.14	332.5	0.414174	0.00357358	0.0261726	Rabl3
ENSMUSG00000059714.13	356.181	0.414146	0.00277734	0.0214353	Flot1
ENSMUSG00000086740.1	344.438	0.413975	0.00329942	0.0246287	Gm17029
ENSMUSG00000082848.1	127.723	0.413426	0.00465153	0.0320423	Gm16066
ENSMUSG00000049502.17	1659.74	0.413169	0.000885622	0.00876999	Dtx3l
ENSMUSG00000070780.11	6008.34	0.412661	0.000598501	0.00642568	Rbm47
ENSMUSG00000086929.1	224.662	0.411513	0.0075122	0.0463441	Gm11788
ENSMUSG00000022747.17	886.478	0.411508	0.000476294	0.00535703	St3gal6
ENSMUSG00000029470.15	968.093	0.411168	0.000204588	0.00266406	P2rx4
ENSMUSG00000051934.5	222.178	0.41115	0.00019707	0.00257173	Spats2
ENSMUSG00000045302.13	2435.58	0.411025	0.000116967	0.00167982	Preb
ENSMUSG00000031672.8	1240.62	0.410445	0.00725719	0.045199	Got2
ENSMUSG00000074569.4	99.0629	0.410307	0.00530455	0.0354799	Gcnt7
ENSMUSG00000001300.16	1769.56	0.410204	0.00126376	0.0114572	Efnb2
ENSMUSG00000040220.10	91.0354	0.41012	0.00733466	0.0455632	Gas8
ENSMUSG00000109408.1	1084.39	0.409897	0.00709351	0.0443745	A930037H05Rik
ENSMUSG00000090038.7	288.386	0.409078	0.00178609	0.0151425	Gm16573
ENSMUSG00000036078.16	617.102	0.408004	0.00106491	0.010093	Sigmar1
ENSMUSG00000060227.15	190.247	0.407353	0.00571662	0.0376572	Casc4
ENSMUSG00000094638.1	288.284	0.40675	0.00523191	0.0350973	Gm21972
ENSMUSG00000024308.15	4012.18	0.405593	0.00402948	0.028709	Tapbp
ENSMUSG00000015488.14	797.724	0.405584	4.48112e-05	0.000751624	Cacfd1
ENSMUSG00000042202.15	2109.35	0.405216	0.00188139	0.0157839	Slc35e2
ENSMUSG00000019900.19	135.844	0.40509	0.00498605	0.0338219	Rfx6
ENSMUSG00000028145.9	218.566	0.404871	0.000615242	0.00655868	Them4
ENSMUSG00000052727.6	161.638	0.404607	0.00384612	0.0277509	Map1b
ENSMUSG00000022125.7	265.557	0.404319	0.00107724	0.0101903	Cln5
ENSMUSG00000046711.16	1010.05	0.404228	0.00363738	0.0265511	Hmga1
ENSMUSG00000054423.14	92.1688	0.404105	0.00641795	0.0410432	Cadps
ENSMUSG00000070427.4	340.809	0.403302	0.00617139	0.0398577	Il18bp
ENSMUSG00000029860.16	1015.75	0.403225	0.00649806	0.0414236	Zyx
ENSMUSG00000057113.13	4473.83	0.403173	0.00421433	0.0297272	Npm1
ENSMUSG00000021036.10	3319.76	0.403004	0.000935947	0.0091344	Sptlc2
ENSMUSG00000070717.1	91.2229	0.402836	0.00657244	0.0417983	Gm10300
ENSMUSG00000087556.1	85.2917	0.402491	0.00513942	0.0346214	Gm15764
ENSMUSG00000005683.8	9040.21	0.402445	0.0076537	0.0470005	Cs
ENSMUSG00000070730.11	1651.26	0.402417	0.00405307	0.02886	Rmdn3
ENSMUSG00000024776.17	457.938	0.402194	0.000466128	0.00527468	Stambpl1
ENSMUSG00000053644.13	179.12	0.401856	0.00223728	0.0180714	Aldh7a1
ENSMUSG00000026383.14	619.647	0.401155	0.000179146	0.00237381	Epb41l5
ENSMUSG00000070871.10	361.223	0.400742	0.00277097	0.0213998	Ccnyl1
ENSMUSG00000020152.7	3525.95	0.400417	0.00328536	0.0245389	Actr2
ENSMUSG00000040136.10	78.0245	0.400175	0.00478058	0.0327162	Abcc8
ENSMUSG00000006740.14	4981.62	0.40015	0.00168121	0.0144258	Kif5b
ENSMUSG00000027624.20	687.346	0.399816	0.0010917	0.0102626	Epb41l1
ENSMUSG00000016319.3	13897.4	0.399764	0.00824647	0.0495178	Slc25a5
ENSMUSG00000039183.6	415.046	0.39891	0.00592963	0.0386693	Nubp2
ENSMUSG00000035093.16	1864.93	0.397867	0.00106437	0.010093	Secisbp2l
ENSMUSG00000114827.1	146.479	0.397485	0.00736759	0.045679	Gm46432
ENSMUSG00000032883.15	981.141	0.397205	0.000915664	0.00898626	Acsl3
ENSMUSG00000052681.8	1064.85	0.397183	0.00164516	0.0141569	Rap1b
ENSMUSG00000037242.8	603.743	0.397036	0.00584407	0.0382459	Clic4
ENSMUSG00000089697.1	1018.58	0.396613	0.000771757	0.00787205	Gm15947
ENSMUSG00000021749.6	1737.75	0.396463	0.00222311	0.017975	Oit1
ENSMUSG00000024952.13	581.577	0.396319	0.0023097	0.0184957	Rps6ka4
ENSMUSG00000027456.8	818.22	0.396163	0.00240766	0.0191271	Sdcbp2
ENSMUSG00000067713.7	790.615	0.395783	0.00076645	0.00783782	Prkag1
ENSMUSG00000017221.14	1668.75	0.395556	0.00501597	0.0339893	Psmd3
ENSMUSG00000073802.5	910.143	0.39553	0.0077366	0.0473768	Cdkn2b
ENSMUSG00000048897.15	837.668	0.394897	0.00204543	0.0168148	Zfp710
ENSMUSG00000017615.12	1996.31	0.394577	0.00620154	0.040031	Tnfaip1
ENSMUSG00000026994.9	957.352	0.394518	0.00206319	0.0169434	Galnt3
ENSMUSG00000022793.17	464.444	0.394318	0.000316159	0.00384286	B4galt4
ENSMUSG00000003208.9	181.519	0.393175	0.000932538	0.00911475	Yju2
ENSMUSG00000026576.12	18518.8	0.392909	0.00126103	0.0114478	Atp1b1
ENSMUSG00000021477.9	262.154	0.392779	0.00508741	0.034396	Ctsl
ENSMUSG00000017144.8	503.209	0.39247	0.00124265	0.0113625	Rnd3
ENSMUSG00000027944.13	335.244	0.392001	0.00330393	0.0246547	Hax1
ENSMUSG00000079323.9	107.096	0.391927	0.00561711	0.0371438	Gm20661
ENSMUSG00000026305.15	1266.17	0.391277	0.00190002	0.0159018	Lrrfip1
ENSMUSG00000025199.16	2032.61	0.391156	0.00236756	0.018877	Chuk
ENSMUSG00000002885.14	786.291	0.390706	0.000317368	0.00385561	Adgre5
ENSMUSG00000020720.13	790.472	0.390431	0.00202529	0.0166932	Psmd12
ENSMUSG00000046707.9	750.377	0.390336	1.85434e-06	5.08477e-05	Csnk2a2
ENSMUSG00000021221.15	133.313	0.390017	0.00800894	0.0485146	Dpf3
ENSMUSG00000025616.14	1177.16	0.389631	0.000101607	0.00149605	Usp16
ENSMUSG00000086968.8	3288.31	0.389324	3.41473e-05	0.00059728	4933431E20Rik
ENSMUSG00000023143.10	389.842	0.388588	0.00190006	0.0159018	Nagpa
ENSMUSG00000042622.14	140.233	0.387659	0.00644468	0.0411726	Maff
ENSMUSG00000002103.16	904.326	0.387583	0.000474433	0.00534607	Acp2
ENSMUSG00000001507.16	4310.95	0.386128	0.00434699	0.0304668	Itga3
ENSMUSG00000026019.15	566.081	0.38601	0.000369182	0.00436409	Wdr12
ENSMUSG00000026946.9	538.864	0.385957	0.00452914	0.0314513	Nmi
ENSMUSG00000046879.7	664.843	0.385623	0.00554062	0.0366984	Irgm1
ENSMUSG00000052459.13	971.923	0.385573	0.00399058	0.0285317	Atp6v1a
ENSMUSG00000069920.10	82.5864	0.385561	0.00523826	0.0351302	B3gnt9
ENSMUSG00000026858.18	1550.53	0.385521	0.00315753	0.023798	Miga2
ENSMUSG00000059273.9	1809.07	0.385301	0.00120681	0.0111107	Zc3h4
ENSMUSG00000045094.8	106.586	0.38407	0.00421916	0.0297447	Arhgef37
ENSMUSG00000031150.13	277.993	0.383817	0.00487254	0.0331853	Ccdc120
ENSMUSG00000016487.15	434.055	0.383533	0.000579648	0.00625512	Ppfibp1
ENSMUSG00000062300.14	2723.74	0.382812	0.00226967	0.0182779	Nectin2
ENSMUSG00000002741.9	1637.79	0.382725	0.00352702	0.0259419	Ykt6
ENSMUSG00000097414.2	599.956	0.382617	0.00109489	0.0102886	B130046B21Rik
ENSMUSG00000026077.15	450.767	0.382518	0.00427749	0.030076	Npas2
ENSMUSG00000054027.8	77.9586	0.381757	0.00736644	0.045679	Nt5dc3
ENSMUSG00000007041.9	1595.31	0.381554	0.00696153	0.0437813	Clic1
ENSMUSG00000086693.1	178.192	0.381491	0.00655725	0.0417347	A730081D07Rik
ENSMUSG00000027580.17	2943.37	0.38136	0.00473221	0.0324773	Helz2
ENSMUSG00000046456.14	891.233	0.38106	0.000580016	0.00625512	Tmem150b
ENSMUSG00000022452.16	1093.08	0.38084	0.00675142	0.0427897	Smdt1
ENSMUSG00000009013.5	599.853	0.380799	0.00452377	0.0314317	Dynll1
ENSMUSG00000030748.9	1210.87	0.380611	0.00306675	0.0232592	Il4ra
ENSMUSG00000025085.16	1293.33	0.378888	0.00676665	0.042875	Ablim1
ENSMUSG00000044626.13	1139.34	0.378278	0.00465742	0.0320737	Liph
ENSMUSG00000055850.12	824.314	0.378217	0.00312785	0.0236186	Rnf181
ENSMUSG00000034781.5	8527.75	0.377954	0.00787622	0.0479124	Gna11
ENSMUSG00000061313.8	1701.3	0.377695	0.00574159	0.0377598	Ddhd2
ENSMUSG00000086290.9	668.18	0.377517	0.00405768	0.0288743	Snhg12
ENSMUSG00000109926.1	179.116	0.377503	0.00239375	0.0190355	Gm45808
ENSMUSG00000033955.13	1624.35	0.376991	0.00320488	0.0240732	Tnks1bp1
ENSMUSG00000031422.16	2185.19	0.376846	0.00178444	0.0151339	Morf4l2
ENSMUSG00000039105.6	542.604	0.376629	0.00227378	0.0182827	Atp6v1g1
ENSMUSG00000003660.10	3524.07	0.376355	3.98528e-05	0.00068174	Snrnp200
ENSMUSG00000108688.1	347.983	0.375888	0.000979947	0.00948581	Gm44985
ENSMUSG00000036046.14	695.62	0.375587	0.00156068	0.0135851	5031439G07Rik
ENSMUSG00000030718.9	656.172	0.375279	0.00642533	0.0410795	Ppme1
ENSMUSG00000009293.17	325.686	0.375277	0.00190345	0.0159246	Ube2g2
ENSMUSG00000025337.10	676.42	0.375245	0.0025669	0.0201531	Sbds
ENSMUSG00000018932.9	1352.29	0.375094	0.00294858	0.0225474	Map2k3
ENSMUSG00000092534.8	789.095	0.374984	0.00263176	0.0205419	Pagr1b
ENSMUSG00000015869.16	3470.12	0.374605	0.00543336	0.0360871	Prpsap1
ENSMUSG00000039067.5	767.813	0.374524	0.00300538	0.0228802	Psmd7
ENSMUSG00000086010.8	90.4427	0.37356	0.00775887	0.0474529	Gm15318
ENSMUSG00000000420.15	2869.64	0.373156	0.0014219	0.0126	Galnt1
ENSMUSG00000015468.14	206.906	0.37261	0.00786427	0.0478864	Notch4
ENSMUSG00000032519.11	268.703	0.371946	0.00364598	0.0265775	Slc25a38
ENSMUSG00000051674.15	325.024	0.37192	0.000581685	0.00627028	Dcun1d4
ENSMUSG00000020111.15	1960.72	0.371181	0.00115263	0.01071	Micu1
ENSMUSG00000031357.3	678.003	0.370895	0.00175461	0.0149171	Syap1
ENSMUSG00000024816.12	1108.42	0.37085	0.00518155	0.0348079	Frmd8
ENSMUSG00000037788.14	341.472	0.370597	0.000574134	0.00620553	Vopp1
ENSMUSG00000086844.1	1559.56	0.370248	0.00661548	0.0420387	B230206H07Rik
ENSMUSG00000063903.5	1103.57	0.370224	0.000859839	0.00857456	Klk1
ENSMUSG00000017631.19	6077.29	0.369722	0.00160418	0.0139055	Abr
ENSMUSG00000044279.15	688.607	0.36896	0.00540649	0.0359577	Crb3
ENSMUSG00000023075.9	666.121	0.368922	0.000500378	0.00556947	Akirin1
ENSMUSG00000004446.12	330.871	0.368698	0.00116668	0.0108072	Bid
ENSMUSG00000062098.11	413.867	0.368369	0.00205175	0.016861	Btbd3
ENSMUSG00000074604.9	3042.92	0.368359	0.000382129	0.00448613	Mgst2
ENSMUSG00000030847.8	361.876	0.367243	0.000908397	0.00892948	Bag3
ENSMUSG00000027936.18	289.984	0.367234	0.00638922	0.0409355	Crtc2
ENSMUSG00000067367.9	334.849	0.367063	0.0020033	0.0165815	Lyar
ENSMUSG00000029401.8	298.754	0.366933	0.00392689	0.0281864	Rilpl2
ENSMUSG00000090946.3	742.711	0.366748	2.70873e-05	0.000490523	Ccdc71l
ENSMUSG00000005354.16	1169.37	0.365951	0.00457047	0.0316376	Txn2
ENSMUSG00000061046.9	176.225	0.365902	0.00274592	0.0212383	Haghl
ENSMUSG00000003573.15	311.389	0.365295	0.00386325	0.0278457	Homer3
ENSMUSG00000029767.16	2472.6	0.365281	0.00119562	0.0110287	Calu
ENSMUSG00000057182.15	188.948	0.36471	0.00334236	0.0248645	Scn3a
ENSMUSG00000027655.14	524.548	0.364683	0.000104683	0.00153384	Dhx35
ENSMUSG00000008859.8	790.929	0.363916	0.00509899	0.0344357	Rala
ENSMUSG00000012123.17	1437.84	0.363901	0.00220797	0.0178826	Crybg2
ENSMUSG00000073144.4	196.262	0.363794	0.00747933	0.0462005	4930599N23Rik
ENSMUSG00000048878.6	733.562	0.362492	0.000727401	0.00753116	Hexim1
ENSMUSG00000063019.5	148.022	0.362112	0.00455332	0.0315572	Manbal
ENSMUSG00000033453.8	788.673	0.362036	0.00766359	0.0470493	Adamts15
ENSMUSG00000072872.3	381.651	0.361892	0.0023528	0.0187718	Rybp
ENSMUSG00000002608.8	452.007	0.361738	0.00328812	0.0245519	Ccdc97
ENSMUSG00000020634.12	1498.51	0.36166	0.00409138	0.0290727	Ubxn2a
ENSMUSG00000036120.10	547.769	0.361385	0.000495843	0.00552534	Rfxank
ENSMUSG00000047180.8	3664.64	0.361163	0.00486641	0.0331594	Neurl3
ENSMUSG00000042207.17	1938.28	0.360501	0.000139624	0.00193634	Kdm5b
ENSMUSG00000052446.17	416.545	0.36049	0.000737265	0.00760715	Zfp961
ENSMUSG00000092381.1	400.381	0.358422	0.0058513	0.0382622	Gm20512
ENSMUSG00000079477.9	1325.96	0.35812	0.00262101	0.020478	Rab7
ENSMUSG00000030056.8	510.453	0.357996	0.0024635	0.0194873	Isy1
ENSMUSG00000028098.13	733.454	0.357796	0.00222433	0.0179789	Rnf115
ENSMUSG00000025762.15	1862.57	0.357789	0.0014886	0.01309	Larp1b
ENSMUSG00000030101.15	517.396	0.357705	0.0012113	0.011135	Sumf1
ENSMUSG00000030049.5	76.9496	0.357664	0.00338862	0.0251522	Gkn2
ENSMUSG00000061666.6	2406.54	0.357566	0.00479069	0.032776	Gdpd1
ENSMUSG00000040606.13	261.14	0.357087	0.00274526	0.0212383	Kazn
ENSMUSG00000001794.13	1464.09	0.356844	0.00473645	0.0324948	Capns1
ENSMUSG00000022867.11	1477.12	0.35678	0.000876957	0.00871641	Usp25
ENSMUSG00000047554.14	834.358	0.356751	0.00567803	0.0374542	Tmem41b
ENSMUSG00000027663.12	355.262	0.356164	0.00486736	0.0331594	Zmat3
ENSMUSG00000038374.10	550.78	0.35501	0.00696236	0.0437813	Rbm8a
ENSMUSG00000032939.14	630.666	0.354758	0.00216352	0.0175897	Nup93
ENSMUSG00000007721.6	410.182	0.354246	0.00778606	0.0475348	Ccdc124
ENSMUSG00000028521.17	781.861	0.353816	0.00242934	0.0192677	Slc35d1
ENSMUSG00000054598.13	267.171	0.353653	0.00681443	0.0431551	9130230L23Rik
ENSMUSG00000025225.15	646.961	0.353462	0.00185655	0.015609	Nfkb2
ENSMUSG00000028745.18	2081.75	0.352167	0.00602796	0.0391405	Capzb
ENSMUSG00000058809.8	132.138	0.352165	0.00733157	0.0455563	Hspd1-ps3
ENSMUSG00000074398.5	1179	0.352107	0.00100157	0.00966306	Gm15441
ENSMUSG00000031516.11	478.962	0.352098	0.000782381	0.00796357	Dctn6
ENSMUSG00000029064.15	5157.54	0.351484	0.0075499	0.0464934	Gnb1
ENSMUSG00000109438.1	400.987	0.351365	0.00722225	0.0450279	Gm45073
ENSMUSG00000029771.12	234.098	0.350535	0.00450912	0.0313487	Irf5
ENSMUSG00000050471.17	779.545	0.350114	0.000244655	0.00308577	Fam118b
ENSMUSG00000092232.1	1229.64	0.34937	0.00415484	0.0294282	Gm20521
ENSMUSG00000041959.14	3072.76	0.34897	0.00812199	0.0489901	S100a10
ENSMUSG00000035578.16	416.441	0.348786	0.000238173	0.00301823	Iqcg
ENSMUSG00000023938.8	484.27	0.348564	0.00333621	0.0248264	Aars2
ENSMUSG00000020917.17	2273.75	0.348265	0.000923518	0.0090486	Acly
ENSMUSG00000029560.12	122.669	0.348021	0.00727865	0.0452813	Snx8
ENSMUSG00000000605.9	1437.34	0.347249	0.000150865	0.00206726	Clcn4
ENSMUSG00000033880.11	3787.4	0.346941	0.00812067	0.0489901	Lgals3bp
ENSMUSG00000020415.16	149.399	0.34645	0.00691937	0.0436134	Pttg1
ENSMUSG00000028048.11	650.647	0.346437	0.00512937	0.0345827	Gba
ENSMUSG00000062203.15	2036.19	0.345915	0.000514568	0.00568741	Gspt1
ENSMUSG00000038039.13	3373.13	0.345803	0.00509872	0.0344357	Gcc2
ENSMUSG00000021139.17	1022.45	0.345335	0.0018355	0.0154635	Gm20498
ENSMUSG00000039157.12	1937.25	0.344473	0.000732639	0.00757238	Fam102a
ENSMUSG00000031774.8	551.346	0.344438	0.00014151	0.0019559	Fam192a
ENSMUSG00000022844.8	464.41	0.343883	0.00715737	0.0446696	Pdia5
ENSMUSG00000021645.16	174.805	0.341908	0.00445903	0.0311053	Smn1
ENSMUSG00000017146.12	748.384	0.341784	0.00383645	0.0276939	Brca1
ENSMUSG00000024422.14	1243.99	0.341761	0.00531661	0.0355172	Dhx16
ENSMUSG00000039737.11	234.689	0.341712	0.00385868	0.0278293	Prkrip1
ENSMUSG00000040943.12	1460.6	0.34148	0.00172285	0.0147099	Tet2
ENSMUSG00000024006.17	2433.67	0.340995	0.000259302	0.00324842	Stk38
ENSMUSG00000030867.7	1028.61	0.340603	0.00252977	0.0199134	Plk1
ENSMUSG00000033819.16	1143.44	0.340438	0.00142292	0.0126044	Ppp1r16a
ENSMUSG00000049401.10	799.024	0.340327	0.00300023	0.0228555	Ogfr
ENSMUSG00000110195.1	457.258	0.339898	0.00544287	0.0361304	Pde2a
ENSMUSG00000000194.13	1900.78	0.339815	0.00504238	0.0341491	Gpr107
ENSMUSG00000036057.11	613.562	0.339366	0.00246554	0.0194906	Ptpn23
ENSMUSG00000028042.15	3032.8	0.339188	0.00636044	0.0407945	Zbtb7b
ENSMUSG00000024527.10	2865.04	0.339068	0.000109948	0.00159163	Afg3l2
ENSMUSG00000016477.18	578.96	0.339005	0.000462473	0.00524071	E2f3
ENSMUSG00000035007.5	382.324	0.338884	0.000783141	0.00796458	Rundc1
ENSMUSG00000006412.10	208.613	0.337864	0.00321894	0.02414	Pfdn2
ENSMUSG00000026219.14	4821.88	0.337777	5.81823e-05	0.000933046	Trip12
ENSMUSG00000028785.13	346.494	0.337699	0.006532	0.0416046	Hpca
ENSMUSG00000022808.5	1157.61	0.33769	0.00813941	0.0490706	Snx4
ENSMUSG00000026979.16	995.957	0.336744	0.000209122	0.00271138	Psd4
ENSMUSG00000022964.14	451.588	0.336462	0.00381214	0.027545	Tmem50b
ENSMUSG00000084950.7	288.007	0.336073	0.00702007	0.0440523	Gm5577
ENSMUSG00000001380.7	767.85	0.33593	0.00506405	0.0342477	Hars
ENSMUSG00000040565.8	1881.89	0.335607	2.0222e-05	0.00038409	Btaf1
ENSMUSG00000036323.14	1729.98	0.335526	0.00199689	0.0165513	Srp72
ENSMUSG00000034853.16	2314.98	0.335098	0.0040181	0.0286551	Acot11
ENSMUSG00000018476.7	1376.27	0.334686	0.00394721	0.0282817	Kdm6b
ENSMUSG00000050761.4	1680.24	0.334391	0.000127175	0.00180206	Gp1bb
ENSMUSG00000020936.8	1723.89	0.334366	0.00259956	0.0203498	Nmt1
ENSMUSG00000002325.15	701.979	0.334138	0.00762888	0.0468952	Irf9
ENSMUSG00000039768.16	1485.32	0.333794	0.00122032	0.0112008	Dnajc11
ENSMUSG00000050390.12	4631.56	0.333356	0.00257677	0.0202174	C77080
ENSMUSG00000038762.15	1875.58	0.333157	0.00201728	0.0166516	Abcf1
ENSMUSG00000037750.16	293.699	0.333138	0.00352434	0.0259381	Fam222b
ENSMUSG00000021113.5	299.493	0.332806	0.00158529	0.0137744	Snapc1
ENSMUSG00000034327.17	560.006	0.332785	0.000493951	0.0055218	Kctd9
ENSMUSG00000003234.16	913.856	0.332422	0.00128736	0.0116388	Abcf3
ENSMUSG00000032898.9	284.813	0.332094	0.00552824	0.0366366	Fbxo21
ENSMUSG00000026851.9	342.56	0.332068	0.00540781	0.0359577	BC005624
ENSMUSG00000117081.1	602.871	0.331377	0.000274148	0.00340602	Gm49948
ENSMUSG00000020544.14	238.931	0.331302	0.0079588	0.0482927	Cox11
ENSMUSG00000038393.14	4004.75	0.330977	0.000630028	0.00669852	Txnip
ENSMUSG00000020361.13	3905.04	0.330915	0.00315578	0.0237923	Hspa4
ENSMUSG00000057506.5	243.847	0.330544	0.00540372	0.0359577	Bloc1s2
ENSMUSG00000032096.16	5070.62	0.330343	0.00456737	0.0316252	Arcn1
ENSMUSG00000023286.16	903.066	0.330079	0.00699286	0.0439273	Ube2j2
ENSMUSG00000039735.16	2428.61	0.329234	0.00291992	0.0223638	Fnbp1l
ENSMUSG00000017715.11	871.048	0.329231	0.00711905	0.0444996	Pgs1
ENSMUSG00000035530.13	1498.24	0.329078	0.00689381	0.0435662	Eif1
ENSMUSG00000063235.16	703.932	0.327736	0.00816628	0.0491588	Ptpmt1
ENSMUSG00000118504.1	689.031	0.327045	0.000526953	0.00579167	AC163616.1
ENSMUSG00000039910.10	434.429	0.326865	0.00786158	0.0478864	Cited2
ENSMUSG00000002345.18	249.693	0.326201	0.00149846	0.0131624	Borcs8
ENSMUSG00000029033.16	207.661	0.32571	0.00775291	0.0474406	Acap3
ENSMUSG00000055629.5	513.109	0.325684	0.00444692	0.0310319	B4galnt4
ENSMUSG00000022035.6	915.562	0.3252	0.00476907	0.032656	Ccdc25
ENSMUSG00000024754.13	1247.21	0.325064	0.00339219	0.0251575	Cemip2
ENSMUSG00000037376.14	425.906	0.324731	0.0076702	0.0470779	Trmt6
ENSMUSG00000028041.17	395.343	0.324581	0.00505011	0.0341833	Adam15
ENSMUSG00000024812.11	3351.39	0.324564	0.00198121	0.0164552	Tjp2
ENSMUSG00000025027.18	5091.87	0.324096	0.00364651	0.0265775	Xpnpep1
ENSMUSG00000020495.13	320.418	0.323968	0.00309641	0.0234473	Smg8
ENSMUSG00000041362.17	801.841	0.32382	0.00689848	0.0435729	Shtn1
ENSMUSG00000033187.8	325.709	0.32375	0.00716133	0.0446828	BC016579
ENSMUSG00000037857.16	2505.47	0.323631	0.000175102	0.00233433	Nufip2
ENSMUSG00000037935.16	858.327	0.323504	0.000849507	0.00848908	Smarce1
ENSMUSG00000013736.16	790.855	0.323436	0.00320503	0.0240732	Trnt1
ENSMUSG00000022400.9	661.236	0.323291	0.00590065	0.0385325	Rbx1
ENSMUSG00000044864.16	681.991	0.323248	0.000550551	0.00600721	Ankrd50
ENSMUSG00000019984.16	1003.52	0.3231	0.000418707	0.00484265	Med23
ENSMUSG00000033581.17	691.575	0.322981	0.00274358	0.0212383	Igf2bp2
ENSMUSG00000031792.15	189.219	0.322289	0.006049	0.0392144	Usb1
ENSMUSG00000027942.17	784.425	0.322226	0.00113228	0.010578	4933434E20Rik
ENSMUSG00000063904.4	1968.22	0.321875	0.00548169	0.0363681	Dpp3
ENSMUSG00000001376.17	946.809	0.321556	0.000459413	0.00521338	Vps50
ENSMUSG00000059005.13	2683.55	0.321196	0.00126072	0.0114478	Hnrnpa3
ENSMUSG00000025759.11	384.604	0.320927	0.00684621	0.0433108	Mfsd8
ENSMUSG00000020859.16	2407.21	0.320383	0.00332197	0.024774	Spag9
ENSMUSG00000029148.15	1097.87	0.320033	0.00139582	0.0124283	Nrbp1
ENSMUSG00000021587.5	506.459	0.319756	0.00697755	0.0438654	Pcsk1
ENSMUSG00000020752.11	1752.61	0.319564	0.00595759	0.0388097	Recql5
ENSMUSG00000027422.15	12155.8	0.319514	0.00802385	0.0485561	Rrbp1
ENSMUSG00000030653.17	508.939	0.319349	0.00550003	0.0364697	Gm45837
ENSMUSG00000030741.15	823.864	0.317603	0.006913	0.0435952	Spns1
ENSMUSG00000039835.16	2951.01	0.317389	0.0022441	0.0181083	Nhsl1
ENSMUSG00000077450.13	943.451	0.317362	0.0012111	0.011135	Rab11b
ENSMUSG00000022013.4	441.94	0.317221	0.00368313	0.0267573	Dnajc15
ENSMUSG00000017774.19	1093.42	0.317055	0.00542067	0.0360128	Myo1c
ENSMUSG00000028901.13	442.303	0.316603	0.00292871	0.0224169	Gmeb1
ENSMUSG00000018160.15	2128.58	0.316055	0.000565978	0.00613941	Med1
ENSMUSG00000033392.16	1075.02	0.316013	0.000173245	0.00231214	Clasp2
ENSMUSG00000030521.11	384.296	0.315943	0.00739348	0.0457993	Mphosph10
ENSMUSG00000033335.17	3372.18	0.315814	0.00164324	0.0141504	Dnm2
ENSMUSG00000021693.20	1024.37	0.315338	0.0013507	0.0121026	Kif2a
ENSMUSG00000114113.1	180.234	0.314337	0.00816469	0.0491588	Gm47639
ENSMUSG00000036270.16	1005.06	0.314181	0.000846333	0.00846789	Edc4
ENSMUSG00000035021.13	1209.7	0.314156	0.000842147	0.00844181	Baz1a
ENSMUSG00000030061.16	985.325	0.313989	0.00354863	0.0260453	Uba3
ENSMUSG00000020817.16	897.348	0.3139	0.00606096	0.0392708	Rabep1
ENSMUSG00000024730.7	1714.45	0.312859	0.00321591	0.0241248	Ms4a8a
ENSMUSG00000006599.13	918.589	0.31245	0.00572626	0.0376898	Gtf2h1
ENSMUSG00000049516.9	716.341	0.312046	0.00247021	0.0195211	Spty2d1
ENSMUSG00000039840.8	1578.81	0.311579	0.00517035	0.0347618	Epg5
ENSMUSG00000021149.8	906.184	0.311189	0.0036767	0.0267248	Gtpbp4
ENSMUSG00000019659.8	520.157	0.310829	0.00314124	0.0237123	Ccdc12
ENSMUSG00000035547.14	404.629	0.310807	0.0041694	0.0294966	Capn5
ENSMUSG00000031691.14	1503.42	0.310733	0.000276525	0.00342854	Tnpo2
ENSMUSG00000024797.14	763.111	0.310428	0.00221089	0.0179003	Vps51
ENSMUSG00000023027.13	472.971	0.309496	0.00369415	0.0268274	Atf1
ENSMUSG00000031897.9	1980.66	0.30919	0.0065136	0.0415007	Psmb10
ENSMUSG00000040675.17	457.747	0.308937	0.00735543	0.0456575	Mthfd1l
ENSMUSG00000034297.14	4179.94	0.308824	0.000354514	0.00421552	Med13
ENSMUSG00000030527.15	279.364	0.308099	0.00514605	0.0346399	Crtc3
ENSMUSG00000055239.10	895.866	0.308013	0.00149814	0.0131624	Kcmf1
ENSMUSG00000028309.14	1293.28	0.307544	0.000651282	0.00689107	Rnf20
ENSMUSG00000041515.10	2059.73	0.307451	0.00777447	0.0474893	Irf8
ENSMUSG00000039942.15	684.396	0.305765	0.00308939	0.0234089	Ptger4
ENSMUSG00000078919.10	588.643	0.305748	0.0014204	0.0125914	Dpm1
ENSMUSG00000021890.6	771.262	0.305677	0.00724891	0.0451708	Eaf1
ENSMUSG00000031967.15	776.232	0.305353	0.00546222	0.0362488	Afg3l1
ENSMUSG00000047368.4	597.736	0.305338	0.00647025	0.041303	Abhd17b
ENSMUSG00000022100.14	1797.28	0.305332	0.00130465	0.0117687	Xpo7
ENSMUSG00000001419.17	978.656	0.305001	0.00178961	0.0151613	Mef2d
ENSMUSG00000028811.11	1043.95	0.304843	0.00238551	0.0189839	Yars
ENSMUSG00000025178.9	507.366	0.304736	0.00413134	0.0292876	Pi4k2a
ENSMUSG00000074909.5	448.367	0.304717	0.00731479	0.0454693	Ranbp6
ENSMUSG00000027649.15	448.928	0.304111	0.00713891	0.0446006	Ctnnbl1
ENSMUSG00000021302.10	500.364	0.303714	0.00813524	0.0490577	Ggps1
ENSMUSG00000040715.12	1309.97	0.303664	0.00149141	0.01311	Rsc1a1
ENSMUSG00000020075.8	1998.69	0.303526	0.00561711	0.0371438	Ddx21
ENSMUSG00000028709.3	501.528	0.303489	0.00705514	0.0442033	Mob3c
ENSMUSG00000024960.9	13562.6	0.303328	0.00694266	0.043703	Plcb3
ENSMUSG00000002342.17	507.295	0.303234	0.00639453	0.0409521	Tmem161a
ENSMUSG00000020962.14	754.222	0.303095	0.00650259	0.0414415	Gtf2a1
ENSMUSG00000021598.9	261.101	0.302468	0.00538431	0.0358899	Med10
ENSMUSG00000011877.13	1224.49	0.302318	0.00318032	0.0239473	Git1
ENSMUSG00000036197.16	610.44	0.302281	0.00193659	0.0161685	Gxylt1
ENSMUSG00000026335.16	527.751	0.301511	0.00777635	0.0474893	Pam
ENSMUSG00000078515.4	5033.62	0.301343	0.000401326	0.00466402	Ddi2
ENSMUSG00000020680.15	1311.32	0.299724	0.00282563	0.0217592	Taf15
ENSMUSG00000066036.14	8601.87	0.299409	0.00464622	0.0320239	Ubr4
ENSMUSG00000060038.14	287.807	0.29936	0.00421966	0.0297447	Dhps
ENSMUSG00000023106.15	461.259	0.299336	0.00653335	0.0416046	Denr
ENSMUSG00000015341.17	737.15	0.298902	0.000799621	0.00810142	Golga7
ENSMUSG00000031781.14	618.072	0.29719	0.00350539	0.025846	Ciapin1
ENSMUSG00000031937.7	663.943	0.296936	0.00180739	0.0152703	Vstm5
ENSMUSG00000039041.15	705.935	0.296747	0.00632575	0.0406152	Adrm1
ENSMUSG00000048410.17	1564.46	0.295041	0.00604022	0.0391785	Zfp407
ENSMUSG00000030727.12	304.451	0.294308	0.00796299	0.0482969	Rabep2
ENSMUSG00000024491.16	1070.21	0.291288	0.00355013	0.0260484	Rbm27
ENSMUSG00000040701.16	1276.8	0.290237	0.000494707	0.00552289	Ap1g2
ENSMUSG00000000159.16	1135.15	0.289514	0.00136181	0.0121795	Igsf5
ENSMUSG00000027274.16	647.219	0.288632	0.00429228	0.0301536	Mkks
ENSMUSG00000042502.10	818.937	0.288268	0.00155716	0.0135642	Cd2bp2
ENSMUSG00000010392.8	926.823	0.288049	0.00585133	0.0382622	Gosr1
ENSMUSG00000033931.9	382.117	0.287965	0.00626169	0.0403307	Rbm34
ENSMUSG00000034653.11	581.23	0.287569	0.00495392	0.0336635	Ythdc2
ENSMUSG00000018765.5	767.339	0.287485	0.00335459	0.0249323	Fxr2
ENSMUSG00000030084.11	991.537	0.287467	0.00786551	0.0478864	Plxna1
ENSMUSG00000039195.4	286.437	0.285864	0.00485388	0.0330956	1110008P14Rik
ENSMUSG00000020687.13	993.08	0.284977	0.00320633	0.0240755	Cdc27
ENSMUSG00000010554.14	570.04	0.284781	0.0053869	0.0358973	Mettl16
ENSMUSG00000026577.13	301.712	0.284737	0.00807424	0.0487668	Blzf1
ENSMUSG00000019794.13	549.475	0.28408	0.00262103	0.020478	Katna1
ENSMUSG00000036779.12	939.417	0.282837	0.00777076	0.0474893	Tent4b
ENSMUSG00000039828.7	309.845	0.281718	0.00734764	0.0456209	Wdr70
ENSMUSG00000055319.8	1063.25	0.279037	0.00572372	0.0376833	Sec23ip
ENSMUSG00000033444.14	3930.85	0.279013	0.00471501	0.0323685	Specc1l
ENSMUSG00000028669.15	428.412	0.278745	0.00682195	0.0431913	Pithd1
ENSMUSG00000000804.14	1182.17	0.278273	0.0074443	0.0460549	Usp32
ENSMUSG00000015766.14	4435.08	0.277596	0.00535783	0.0357431	Eps8
ENSMUSG00000033808.16	1265.84	0.277199	0.00787972	0.0479124	Tmem87a
ENSMUSG00000022160.18	511.366	0.276859	0.00429966	0.0301878	Mettl3
ENSMUSG00000026155.13	906.93	0.276546	0.003042	0.0231152	Smap1
ENSMUSG00000005505.12	444.598	0.2759	0.00823233	0.0494576	Kbtbd4
ENSMUSG00000026843.15	791.914	0.275673	0.00492205	0.0334658	Fubp3
ENSMUSG00000061458.9	255.174	0.275075	0.00706831	0.0442556	Nol10
ENSMUSG00000031605.8	550.717	0.27494	0.00669618	0.0425067	Klhl2
ENSMUSG00000052752.15	1170.19	0.274134	0.00250106	0.0197196	Traf7
ENSMUSG00000027465.13	1277.77	0.27393	0.0039516	0.0283047	Tbc1d20
ENSMUSG00000006782.16	692.653	0.273538	0.00227072	0.0182803	Cnp
ENSMUSG00000029635.15	1292.12	0.273445	0.00269905	0.020945	Cdk8
ENSMUSG00000052144.8	920.472	0.271726	0.00441782	0.0308825	Ppp4r2
ENSMUSG00000028437.14	884.328	0.270611	0.00536637	0.0357803	Ubap1
ENSMUSG00000019923.14	573.433	0.270277	0.00562132	0.0371503	Zwint
ENSMUSG00000061175.11	416.402	0.269886	0.00419206	0.0296222	Fnip2
ENSMUSG00000003134.10	698.692	0.269024	0.00142818	0.0126464	Tbc1d8
ENSMUSG00000014498.9	1558.07	0.268683	0.00288425	0.0221398	Ankrd52
ENSMUSG00000008305.18	1627.93	0.267582	0.00745479	0.046108	Tle1
ENSMUSG00000030435.16	2095.83	0.267465	0.00245657	0.0194452	U2af2
ENSMUSG00000019977.16	1307.73	0.266612	0.00196129	0.0163236	Hbs1l
ENSMUSG00000029528.19	2041.36	0.262328	0.00182506	0.015393	Pxn
ENSMUSG00000028693.15	1076.5	0.261746	0.00690934	0.0435952	Nasp
ENSMUSG00000025047.9	1559.73	0.26034	0.0063952	0.0409521	Pdcd11
ENSMUSG00000029174.18	1430.53	0.259006	0.00562272	0.0371503	Tbc1d1
ENSMUSG00000003808.18	619.667	0.258586	0.00351502	0.0258932	Farsa
ENSMUSG00000033769.16	1141.16	0.258394	0.00123641	0.011327	Exoc6b
ENSMUSG00000027475.9	568.841	0.257499	0.00268243	0.0208563	Kif3b
ENSMUSG00000005204.12	838.062	0.255498	0.00226033	0.018221	Senp3
ENSMUSG00000002319.16	692.626	0.254718	0.00705923	0.0442174	Ipo4
ENSMUSG00000022052.9	725.758	0.254197	0.00602664	0.0391405	Ppp2r2a
ENSMUSG00000022684.15	770.872	0.250486	0.00431064	0.0302473	Bfar
ENSMUSG00000061130.13	1941.11	0.250338	0.00467177	0.0321541	Ppm1b
ENSMUSG00000042350.13	1105.59	0.246364	0.00115092	0.0107024	Arel1
ENSMUSG00000022801.13	1042.63	0.244108	0.00511458	0.034512	Lrch3
ENSMUSG00000025220.8	2984.89	0.241471	0.000702785	0.00733935	Oga
ENSMUSG00000005609.16	994.187	0.241459	0.0039392	0.0282495	Ctr9
ENSMUSG00000015165.16	4025.65	0.24007	0.00106109	0.010069	Hnrnpl
ENSMUSG00000029826.14	2142.04	0.239879	0.00571965	0.0376669	Zc3hav1
ENSMUSG00000041846.15	2953.54	0.238356	0.00227173	0.0182823	Ppp4r3a
ENSMUSG00000040738.10	902.384	0.231198	0.00690721	0.0435952	Ints8
ENSMUSG00000004865.16	2554.75	0.22754	0.000903468	0.00889191	Srpk1
ENSMUSG00000019951.10	1130.52	0.212794	0.00731569	0.0454693	Uhrf1bp1l
ENSMUSG00000042772.15	1521.85	0.21265	0.00380093	0.0274951	Smg7
ENSMUSG00000037487.7	4891.09	0.205264	0.00210961	0.0172717	Ubr5
ENSMUSG00000022961.18	10316	0.198327	0.00100412	0.00967554	Son
ENSMUSG00000038766.16	2197.58	-0.209954	0.00773429	0.0473747	Gabpb2
ENSMUSG00000094410.7	5702.56	-0.226096	0.00799557	0.0484579	Gm38394
ENSMUSG00000037172.14	1011.64	-0.22707	0.00604588	0.0392047	E330009J07Rik
ENSMUSG00000054843.9	2022.1	-0.237815	0.00260355	0.0203744	Atrnl1
ENSMUSG00000002996.17	1334.02	-0.243396	0.00188523	0.0158054	Hbp1
ENSMUSG00000027884.16	717.647	-0.244748	0.00464093	0.0320058	Clcc1
ENSMUSG00000059495.14	2646.06	-0.244992	0.0031186	0.0235709	Arhgef12
ENSMUSG00000096764.1	1285	-0.245389	0.00408428	0.0290365	Gm21985
ENSMUSG00000036817.14	1696.03	-0.246931	0.00541158	0.0359623	Sun1
ENSMUSG00000033577.18	5880.61	-0.247072	0.000747872	0.00768506	Myo6
ENSMUSG00000029090.12	1097.17	-0.252219	0.00488184	0.0332393	Adgra3
ENSMUSG00000059439.15	396.441	-0.256855	0.00442418	0.0309179	Bcas3
ENSMUSG00000034917.8	4000.42	-0.260575	0.00814318	0.049081	Tjp3
ENSMUSG00000022749.8	1092.28	-0.260652	0.00486466	0.0331594	Tbc1d23
ENSMUSG00000026915.16	2370.27	-0.264464	0.00178959	0.0151613	Strbp
ENSMUSG00000035064.17	799.851	-0.264579	0.00707069	0.0442556	Eef2k
ENSMUSG00000040433.16	1387.34	-0.264821	0.00750262	0.0463087	Zbtb38
ENSMUSG00000026972.15	641.546	-0.265483	0.00689665	0.0435727	Arrdc1
ENSMUSG00000036980.13	600.664	-0.265595	0.00420737	0.0296868	Taf6
ENSMUSG00000055932.15	777.95	-0.266915	0.00254416	0.0200137	Fto
ENSMUSG00000027291.15	591.801	-0.268271	0.00566854	0.037412	Vps39
ENSMUSG00000017119.19	3199.41	-0.268509	0.00199173	0.0165199	Nbr1
ENSMUSG00000063179.13	559.38	-0.269459	0.00289114	0.0221733	Pstk
ENSMUSG00000023845.7	4881.19	-0.269725	0.00443555	0.0309794	Lnpep
ENSMUSG00000030213.12	2167.4	-0.27009	0.00807418	0.0487668	Atf7ip
ENSMUSG00000024298.15	2856.52	-0.271384	0.00530358	0.0354799	Zfp871
ENSMUSG00000031446.14	1326.26	-0.271442	0.000451597	0.00514406	Cul4a
ENSMUSG00000015095.12	487.844	-0.272653	0.00742077	0.0459329	Fbxw5
ENSMUSG00000008575.17	2185.96	-0.272925	0.00259452	0.020317	Nfib
ENSMUSG00000006288.8	462.271	-0.274165	0.00415814	0.0294343	Ttc5
ENSMUSG00000020898.18	466.879	-0.274649	0.007677	0.0470956	Ctc1
ENSMUSG00000117942.1	619.633	-0.275152	0.00796897	0.048321	Maskbp3
ENSMUSG00000038485.6	469.348	-0.276131	0.00801628	0.0485468	Socs7
ENSMUSG00000029475.17	512.163	-0.276223	0.00739887	0.0458209	Kdm2b
ENSMUSG00000032216.15	5336.73	-0.277449	0.0015034	0.0131905	Nedd4
ENSMUSG00000021375.11	2817.7	-0.277639	0.00733646	0.0455632	Kif13a
ENSMUSG00000058298.10	695.218	-0.278746	0.00771674	0.0473154	Mcm9
ENSMUSG00000032528.5	4519.71	-0.279532	0.00578481	0.0379405	Vipr1
ENSMUSG00000037544.14	460.102	-0.279868	0.00772106	0.0473298	Dlgap5
ENSMUSG00000034329.16	384.92	-0.282001	0.00239697	0.0190485	Brip1
ENSMUSG00000027272.5	859.366	-0.28382	0.000667469	0.0070284	Ubr1
ENSMUSG00000039308.6	473.538	-0.284937	0.000897289	0.008849	Ndst2
ENSMUSG00000029153.11	1478.91	-0.285257	0.00589703	0.0385193	Ociad2
ENSMUSG00000027130.15	2054.45	-0.285357	0.00125075	0.0114063	Slc12a6
ENSMUSG00000022214.15	1720.34	-0.285383	0.00466213	0.0320969	Dcaf11
ENSMUSG00000067336.6	1331.54	-0.285526	0.00354773	0.0260453	Bmpr2
ENSMUSG00000032402.12	855.489	-0.285803	0.00581566	0.0380973	Smad3
ENSMUSG00000019763.11	524.732	-0.28603	0.0044895	0.0312657	Rmnd1
ENSMUSG00000023084.11	230.205	-0.286884	0.00776368	0.0474703	Lrrc71
ENSMUSG00000024212.9	671.049	-0.287089	0.00666208	0.0423126	Mllt1
ENSMUSG00000021982.14	437.197	-0.287557	0.00648892	0.0413763	Cdadc1
ENSMUSG00000021286.8	772.678	-0.287831	0.00574435	0.0377676	Zfyve21
ENSMUSG00000050332.7	407.902	-0.288341	0.00430155	0.0301923	Amer1
ENSMUSG00000056394.17	826.828	-0.289289	0.0058217	0.0381202	Lig1
ENSMUSG00000021140.9	3344.53	-0.289767	0.00260988	0.0204041	Pcnx
ENSMUSG00000028207.18	1551.54	-0.289846	0.00343416	0.0254141	Asph
ENSMUSG00000041341.10	1935.7	-0.2905	0.00212182	0.017354	Atg2b
ENSMUSG00000042790.16	536.281	-0.291661	0.00632574	0.0406152	Rnf214
ENSMUSG00000035900.18	845.697	-0.292338	0.00602088	0.039133	Gramd4
ENSMUSG00000022668.10	504.113	-0.292471	0.00631542	0.0405705	Gtpbp8
ENSMUSG00000009569.14	1404.67	-0.294059	0.000893213	0.00882341	Mrtfb
ENSMUSG00000056228.10	515.277	-0.294599	0.00296694	0.0226591	Cars2
ENSMUSG00000025574.13	961.088	-0.295105	0.00354848	0.0260453	Tk1
ENSMUSG00000003051.13	3823.51	-0.295901	0.003889	0.0279727	Elf3
ENSMUSG00000015016.8	507.831	-0.295902	0.007869	0.0478956	Acsf3
ENSMUSG00000038302.14	330.467	-0.297231	0.00559181	0.037007	Afg1l
ENSMUSG00000057406.16	2464.34	-0.297848	0.00175793	0.0149353	Nsd2
ENSMUSG00000031796.7	338.598	-0.298566	0.00346242	0.0255917	Cfap20
ENSMUSG00000034471.12	1085.41	-0.300154	0.00610084	0.0394761	Caskin2
ENSMUSG00000115987.1	988.68	-0.300278	0.00717636	0.044765	Vps28
ENSMUSG00000022286.16	880.661	-0.300279	0.00532815	0.0355743	Grhl2
ENSMUSG00000028619.15	846.98	-0.300956	0.00533466	0.0355984	Tceanc2
ENSMUSG00000041308.6	317.895	-0.301074	0.00647056	0.041303	Sntb2
ENSMUSG00000036885.14	1261.02	-0.301703	0.00446166	0.0311078	Arhgef26
ENSMUSG00000038398.8	305.982	-0.302965	0.00644502	0.0411726	Upf3a
ENSMUSG00000026017.13	215.698	-0.303115	0.00789562	0.047997	Carf
ENSMUSG00000030678.7	1308.66	-0.303225	0.006332	0.0406445	Maz
ENSMUSG00000031629.14	282.87	-0.303462	0.0074127	0.0458948	Cenpu
ENSMUSG00000055991.15	222.971	-0.303494	0.00462403	0.0319167	Zkscan5
ENSMUSG00000024817.13	994.323	-0.304018	0.00483175	0.0329914	Uhrf2
ENSMUSG00000036644.15	1126.78	-0.304433	0.00531825	0.0355184	Tbc1d9b
ENSMUSG00000017286.15	901.305	-0.305481	0.00623449	0.0402221	Glod4
ENSMUSG00000049339.16	818.366	-0.305906	0.00531525	0.0355172	Retreg2
ENSMUSG00000042289.11	585.243	-0.305967	0.0014375	0.0127242	Hsd3b7
ENSMUSG00000027253.15	2555.04	-0.306061	0.00425795	0.0299736	Lrp4
ENSMUSG00000020228.11	414.981	-0.306838	0.003432	0.0254059	Helb
ENSMUSG00000028664.14	2017.27	-0.306933	0.00637181	0.0408456	Ephb2
ENSMUSG00000035151.12	579.118	-0.306979	0.00627239	0.0403586	Elmod2
ENSMUSG00000032178.14	945.552	-0.308071	0.00202648	0.0166932	Ilf3
ENSMUSG00000004633.17	571.104	-0.310321	0.0025131	0.0198016	Chn2
ENSMUSG00000036748.16	321.343	-0.311078	0.0072644	0.0452205	Cuedc2
ENSMUSG00000041961.14	530.378	-0.311448	0.00380848	0.0275415	Znrf3
ENSMUSG00000020246.13	471.659	-0.311893	0.00147347	0.0129902	Hcfc2
ENSMUSG00000025421.15	486.188	-0.311921	0.0033276	0.0248006	Hdhd2
ENSMUSG00000029512.11	467.685	-0.311935	0.00454966	0.0315569	Ulk1
ENSMUSG00000040785.19	1925.03	-0.313141	0.00179351	0.0151841	Ttc3
ENSMUSG00000048578.11	12085.1	-0.313972	0.00438523	0.0306724	Mlec
ENSMUSG00000066037.14	1765.57	-0.314087	0.00231831	0.0185459	Hnrnpr
ENSMUSG00000024442.6	747.506	-0.31414	0.00263481	0.020556	Dele1
ENSMUSG00000020311.17	457.791	-0.314731	0.00481887	0.0329221	Erlec1
ENSMUSG00000003031.14	778.601	-0.315602	0.000825268	0.00831234	Cdkn1b
ENSMUSG00000040713.12	640.701	-0.3158	0.00387203	0.0279006	Creg1
ENSMUSG00000078945.10	1997.86	-0.315861	0.00080164	0.00811505	Naip2
ENSMUSG00000102049.1	2534.75	-0.316585	0.000725722	0.00752225	Zbed6
ENSMUSG00000037826.5	259.184	-0.318775	0.00664143	0.0421925	Ppm1k
ENSMUSG00000006281.8	4580.71	-0.320963	0.00379629	0.0274698	Tep1
ENSMUSG00000029726.16	586.137	-0.32165	0.00310207	0.0234754	Mepce
ENSMUSG00000038119.15	288.013	-0.321863	0.00725703	0.045199	Cdon
ENSMUSG00000000149.10	319.824	-0.324702	0.00387506	0.0279141	Gna12
ENSMUSG00000027508.15	911.032	-0.326543	0.00528297	0.035371	Pag1
ENSMUSG00000050890.15	500.588	-0.326766	0.000874386	0.00869803	Pdik1l
ENSMUSG00000041272.11	401.572	-0.327204	0.00709957	0.0444009	Tox
ENSMUSG00000020387.15	476.174	-0.327526	0.00484827	0.0330779	Jade2
ENSMUSG00000025241.16	1106.89	-0.327615	0.00267449	0.0208013	Fyco1
ENSMUSG00000003581.14	227.793	-0.328422	0.00235114	0.0187648	Rnf215
ENSMUSG00000038416.15	627.701	-0.328567	0.0014853	0.0130801	Cdc16
ENSMUSG00000031358.17	557.319	-0.328795	0.00283564	0.0218154	Msl3
ENSMUSG00000024619.8	1664.6	-0.329511	0.00511167	0.034502	Cdx1
ENSMUSG00000021906.14	455.655	-0.329583	0.00595513	0.0388042	Oxnad1
ENSMUSG00000021127.7	472.163	-0.330705	0.00219563	0.0177946	Zfp36l1
ENSMUSG00000024098.6	481.645	-0.332209	0.00173745	0.0148089	Twsg1
ENSMUSG00000058706.5	620.15	-0.332591	0.00201473	0.0166361	0610030E20Rik
ENSMUSG00000089875.2	496.718	-0.332959	0.00097253	0.00943114	Etohd2
ENSMUSG00000074345.4	188.471	-0.333113	0.00540933	0.0359577	Tnfaip8l3
ENSMUSG00000034157.12	721.791	-0.335424	0.00459863	0.0317777	Cipc
ENSMUSG00000115829.1	279.566	-0.335664	0.00752575	0.0463799	Gm48960
ENSMUSG00000072825.11	2572.96	-0.336232	0.00352267	0.0259337	Cep170b
ENSMUSG00000031546.6	235.256	-0.336273	0.00680814	0.0431266	Gins4
ENSMUSG00000015653.13	427.508	-0.336683	0.00492461	0.0334737	Steap2
ENSMUSG00000022471.14	597.573	-0.336688	0.00125834	0.0114478	Xrcc6
ENSMUSG00000044469.8	230.622	-0.338543	0.00819847	0.0493004	Tnfaip8l1
ENSMUSG00000022360.8	1459.88	-0.34022	0.00461924	0.0319019	Atad2
ENSMUSG00000024906.10	180.44	-0.340506	0.00594463	0.0387462	Mus81
ENSMUSG00000031134.16	824.015	-0.340752	0.00101511	0.00975179	Rbmx
ENSMUSG00000027167.11	230.586	-0.340837	0.00674256	0.0427449	Elp4
ENSMUSG00000029823.16	3325.5	-0.341391	0.00138171	0.0123164	Luc7l2
ENSMUSG00000043090.18	523.062	-0.341527	0.000528455	0.00580025	Zfp866
ENSMUSG00000023072.14	347.716	-0.341748	0.00400363	0.028584	Cep89
ENSMUSG00000071454.13	183.771	-0.341912	0.00479412	0.0327809	Dtnb
ENSMUSG00000024845.17	558.394	-0.342587	0.000946726	0.00921978	Tmem134
ENSMUSG00000031024.13	870.59	-0.342976	0.000348591	0.00416357	St5
ENSMUSG00000028467.15	327.586	-0.343948	0.00244011	0.0193276	Gba2
ENSMUSG00000041231.15	259.791	-0.344394	0.005264	0.0352733	Ublcp1
ENSMUSG00000036834.16	1053.71	-0.344956	0.000399927	0.00464999	Plch1
ENSMUSG00000022386.12	230.649	-0.345099	0.00628792	0.0404371	Trmu
ENSMUSG00000041417.15	3154.04	-0.345627	0.000553741	0.00603383	Pik3r1
ENSMUSG00000034194.17	172.468	-0.345691	0.00437553	0.0306223	R3hcc1
ENSMUSG00000022322.8	301.397	-0.345731	0.00634134	0.0406828	Shcbp1
ENSMUSG00000032561.15	800.66	-0.345821	0.00231052	0.0184957	Acpp
ENSMUSG00000052512.17	1146.17	-0.345846	0.0048499	0.0330779	Nav2
ENSMUSG00000039461.12	286.391	-0.345959	0.00287404	0.0220812	Tcta
ENSMUSG00000038844.10	1082.64	-0.347349	0.000129656	0.00182806	Kif16b
ENSMUSG00000097060.1	641.579	-0.34759	0.00066663	0.0070257	Gm26759
ENSMUSG00000035933.5	1952.86	-0.347627	5.83529e-05	0.000934538	Cog5
ENSMUSG00000022184.8	181.543	-0.347628	0.00713274	0.0445736	Fbxo4
ENSMUSG00000024958.13	261.101	-0.34779	0.00390135	0.0280448	Gpr137
ENSMUSG00000027331.15	598.195	-0.348313	0.0017427	0.014832	Knstrn
ENSMUSG00000034021.15	816.823	-0.348616	0.0059164	0.0386039	Pds5b
ENSMUSG00000044770.14	1121.82	-0.349142	0.00127508	0.0115451	Scml4
ENSMUSG00000021466.12	611.286	-0.349578	0.00326435	0.0244122	Ptch1
ENSMUSG00000038618.12	711.693	-0.34995	0.00139802	0.0124433	Rassf7
ENSMUSG00000039656.17	603.114	-0.350019	0.00182745	0.0154065	Rxrb
ENSMUSG00000046556.7	320.973	-0.350463	0.000636529	0.00675765	Zfp319
ENSMUSG00000020422.14	2853.95	-0.351784	2.15355e-05	0.000405207	Tns3
ENSMUSG00000018166.8	10236.9	-0.352065	0.0038861	0.0279602	Erbb3
ENSMUSG00000004565.15	1519.01	-0.353538	0.00273966	0.0212192	Pnpla6
ENSMUSG00000019961.17	3437.48	-0.353743	0.00148708	0.0130814	Tmpo
ENSMUSG00000090115.7	689.667	-0.354333	0.000575358	0.00621598	Usp49
ENSMUSG00000069729.14	1509	-0.354609	2.67943e-06	6.89981e-05	Arid1b
ENSMUSG00000027589.14	606.417	-0.354928	0.00174137	0.014826	Pcmtd2
ENSMUSG00000001229.9	778.908	-0.355109	0.00186797	0.0156877	Dpp9
ENSMUSG00000040282.13	151.376	-0.356154	0.00324979	0.0243184	BC052040
ENSMUSG00000040586.8	264.482	-0.356159	0.00524096	0.0351385	Ofd1
ENSMUSG00000044037.15	732.197	-0.356522	0.00323245	0.0242258	Als2cl
ENSMUSG00000028568.16	236.327	-0.356546	0.00603851	0.039178	Btf3l4
ENSMUSG00000020122.16	1233.58	-0.356707	0.000658292	0.00695303	Egfr
ENSMUSG00000038685.18	573.147	-0.356815	0.000692875	0.00725157	Rtel1
ENSMUSG00000030691.15	1864.43	-0.356951	0.00216083	0.0175776	Fchsd2
ENSMUSG00000049232.3	247.089	-0.357028	0.00728162	0.0452813	Tigd2
ENSMUSG00000022945.12	251.103	-0.357083	0.00648641	0.0413712	Chaf1b
ENSMUSG00000051154.11	387.144	-0.357285	0.0036423	0.026571	Commd3
ENSMUSG00000003228.9	195.761	-0.357642	0.00200938	0.0166148	Grk5
ENSMUSG00000055660.9	431.765	-0.357891	0.00736282	0.045679	Mettl4
ENSMUSG00000042302.14	545.439	-0.358131	0.00736642	0.045679	Ehbp1
ENSMUSG00000001173.15	313.085	-0.35845	0.000716058	0.00743608	Ocrl
ENSMUSG00000028030.12	936.059	-0.359045	8.9729e-05	0.00135087	Tbck
ENSMUSG00000037003.16	177.342	-0.359444	0.00540906	0.0359577	Tns2
ENSMUSG00000022390.11	536.168	-0.359504	0.00070442	0.007344	Zc3h7b
ENSMUSG00000036617.17	3072.32	-0.359611	0.000827479	0.00832765	Etl4
ENSMUSG00000030094.8	326.947	-0.359979	0.00212869	0.0173925	Xpc
ENSMUSG00000029461.17	373.12	-0.360352	0.00121126	0.011135	Fam168a
ENSMUSG00000032298.13	124.213	-0.360359	0.00364434	0.0265775	Neil1
ENSMUSG00000036632.9	495.87	-0.360426	0.00257885	0.0202205	Alg5
ENSMUSG00000034160.13	5866.74	-0.361105	0.00405561	0.0288696	Ogt
ENSMUSG00000061461.11	402.119	-0.362371	0.0017902	0.0151613	Smim20
ENSMUSG00000055013.16	1789.96	-0.362556	4.42459e-05	0.000744214	Agap1
ENSMUSG00000085360.1	194.967	-0.362974	0.00615885	0.0397874	Arhgap27os2
ENSMUSG00000038225.15	412.975	-0.363206	0.0007946	0.00805732	Primpol
ENSMUSG00000041354.16	535.443	-0.363532	0.00157971	0.0137358	Rgl2
ENSMUSG00000021779.17	792.096	-0.364416	0.00653711	0.0416175	Thrb
ENSMUSG00000087968.1	2219.75	-0.364674	0.00645205	0.0412066	Gm25395
ENSMUSG00000020978.10	450.322	-0.364705	0.00145599	0.012869	Klhdc2
ENSMUSG00000030838.19	2680.2	-0.365561	0.00444667	0.0310319	Ush1c
ENSMUSG00000029710.15	2338.41	-0.365638	0.00290118	0.0222344	Ephb4
ENSMUSG00000037787.14	264.819	-0.365673	0.00146076	0.0129017	Apopt1
ENSMUSG00000031949.17	139.677	-0.365692	0.00774839	0.047425	Adat1
ENSMUSG00000031928.15	527.386	-0.366684	0.000144878	0.00199771	Mre11a
ENSMUSG00000020076.7	1101.82	-0.366777	0.00113806	0.0106073	Ddx50
ENSMUSG00000022533.14	5122.31	-0.366912	0.000879847	0.00873433	Atp13a3
ENSMUSG00000033713.12	1177.78	-0.366954	8.93886e-05	0.00134827	Foxn3
ENSMUSG00000031478.16	236.853	-0.367619	0.00578951	0.037961	Nek3
ENSMUSG00000039865.8	925.527	-0.369295	0.0015233	0.0133271	Slc44a3
ENSMUSG00000034906.15	566.435	-0.369329	0.00372489	0.0270199	Ncaph
ENSMUSG00000030199.16	1101.8	-0.36998	0.000423918	0.00488652	Etv6
ENSMUSG00000027035.10	4945.86	-0.370093	3.58439e-05	0.000623386	Cers6
ENSMUSG00000031609.3	135.457	-0.370283	0.00779462	0.0475509	Sap30
ENSMUSG00000022779.16	712.244	-0.370924	2.3969e-05	0.000442701	Top3b
ENSMUSG00000039917.10	383.743	-0.371258	0.000421022	0.0048601	Rhbdd2
ENSMUSG00000028068.14	919.772	-0.371807	0.00365013	0.0265878	Iqgap3
ENSMUSG00000030340.16	196.701	-0.371946	0.0036423	0.026571	Scnn1a
ENSMUSG00000044860.9	5321.66	-0.372331	0.00212598	0.0173822	Gm1123
ENSMUSG00000027243.8	177.142	-0.372348	0.00344718	0.0254948	Harbi1
ENSMUSG00000021684.17	322.015	-0.373611	0.00319389	0.0240269	Pde8b
ENSMUSG00000067206.3	611.906	-0.373634	0.000945954	0.00921598	Lrrc66
ENSMUSG00000029472.13	2210.85	-0.375177	0.00169351	0.0144953	Anapc5
ENSMUSG00000062116.10	196.964	-0.375725	0.00223588	0.0180662	Zfp954
ENSMUSG00000041654.15	1221.09	-0.376597	0.00158813	0.0137942	Slc39a11
ENSMUSG00000048249.14	864.023	-0.376676	0.00324391	0.024282	Crebrf
ENSMUSG00000022913.16	214.586	-0.376735	0.00715578	0.0446696	Psmg1
ENSMUSG00000008429.8	415.467	-0.376835	0.000886721	0.00877727	Herpud2
ENSMUSG00000057265.13	112.303	-0.377075	0.00774034	0.0473877	Bbof1
ENSMUSG00000032411.15	1423.5	-0.377105	9.65004e-05	0.001434	Tfdp2
ENSMUSG00000001517.14	545.934	-0.377877	0.00209032	0.0171429	Foxm1
ENSMUSG00000045466.18	189.448	-0.377964	0.001028	0.00984342	Zfp956
ENSMUSG00000052214.9	721.737	-0.3789	0.000929938	0.00909671	Opa3
ENSMUSG00000103897.1	174.219	-0.379362	0.0078193	0.0476894	Pcdhga8
ENSMUSG00000041688.16	1025.75	-0.379589	0.000683373	0.00716457	Amot
ENSMUSG00000026389.16	238.695	-0.379902	0.00499674	0.033878	Steap3
ENSMUSG00000016510.11	660.787	-0.380361	0.000601527	0.00644382	Mtif3
ENSMUSG00000032607.12	119.801	-0.381475	0.00289136	0.0221733	Amt
ENSMUSG00000006463.13	140.117	-0.381517	0.00330626	0.0246644	Zdhhc24
ENSMUSG00000042097.17	316.963	-0.382026	0.00126063	0.0114478	Zfp239
ENSMUSG00000025821.9	569.563	-0.382264	0.000184539	0.00243057	Zfp282
ENSMUSG00000038034.15	450.055	-0.382568	0.00455342	0.0315572	Igsf8
ENSMUSG00000044982.7	145.537	-0.383247	0.00237456	0.0189203	Sft2d3
ENSMUSG00000025856.15	442.582	-0.383452	0.0050918	0.0344064	Pdgfa
ENSMUSG00000077394.1	580.775	-0.383834	0.00790759	0.0480455	Gm24339
ENSMUSG00000047613.10	289.83	-0.383851	0.00469671	0.0322705	A430005L14Rik
ENSMUSG00000042046.15	290.871	-0.383978	0.00116977	0.0108317	Dstyk
ENSMUSG00000021458.17	1439.8	-0.384199	0.00210947	0.0172717	Aopep
ENSMUSG00000060798.7	147.034	-0.384861	0.00596412	0.0388417	Intu
ENSMUSG00000034282.3	644.028	-0.384919	0.00763142	0.0468952	Evpl
ENSMUSG00000024131.8	3277.83	-0.385284	0.00602822	0.0391405	Slc3a1
ENSMUSG00000042210.17	332.872	-0.38642	0.00372514	0.0270199	Abhd14a
ENSMUSG00000038425.18	133.002	-0.386969	0.0081166	0.0489821	Poli
ENSMUSG00000025937.6	470.181	-0.387084	0.00169214	0.0144887	Lactb2
ENSMUSG00000022672.8	1399.88	-0.387644	0.000548252	0.00599027	Prkdc
ENSMUSG00000029029.14	226.99	-0.387668	0.000979463	0.00948493	Wrap73
ENSMUSG00000058444.8	320.87	-0.38818	0.00131128	0.0118153	Map2k5
ENSMUSG00000047412.16	1007.43	-0.388363	0.00250859	0.0197726	Zbtb44
ENSMUSG00000031173.13	2395.08	-0.388817	0.00513248	0.034594	Otc
ENSMUSG00000022761.12	872.232	-0.388936	8.11253e-06	0.000179227	Lztr1
ENSMUSG00000115388.2	8440.69	-0.389698	0.00215528	0.0175443	Eppk1
[truncated: 2,020 more rows]

## Sheet: Table S4
Table S4. DEGs between PRMT1indΔIEC and PRMT1fl/fl intestinal crypts after 14 days of tamoxifen treatment as determined by RNA-Seq (“Base mean” refers to the mean value of the normalized RNA-seq counts in all PRMT1indΔIEC and PRMT1fl/fl intestinal crypts for a given gene. Fold change refers to the ratio of the average of PRMT1indΔIEC mice to that of PRMT1fl/fl mice).
	base mean	log2 fold change	p value	p-adj	gene_name
ENSMUSG00000083773.4	302.24	6.72473	3.14604e-52	6.92506e-48	Gm13394
ENSMUSG00000022947.8	292.271	3.8386	1.20746e-34	8.85953e-31	Cbr3
ENSMUSG00000031297.14	31.2797	3.69266	1.39724e-14	5.80301e-12	Slc7a3
ENSMUSG00000059991.7	20.5524	3.38731	4.24298e-13	1.35357e-10	Nptx2
ENSMUSG00000109397.1	16.2824	3.37041	1.58763e-08	1.70473e-06	Gm45117
ENSMUSG00000029885.3	15.9618	3.26379	9.34232e-07	5.38333e-05	Moxd2
ENSMUSG00000009633.3	59.1059	3.08388	2.19154e-11	5.24349e-09	G0s2
ENSMUSG00000020303.2	24.2596	3.08152	1.69226e-09	2.55137e-07	Stc2
ENSMUSG00000058135.12	6259.07	3.0662	6.46868e-17	4.06495e-14	Gstm1
ENSMUSG00000084904.1	13.6857	2.94396	2.61674e-08	2.55998e-06	Gm14827
ENSMUSG00000037071.3	1420.34	2.88483	5.25698e-11	1.18078e-08	Scd1
ENSMUSG00000101234.1	124.227	2.88116	1.54111e-25	4.24036e-22	1700007E05Rik
ENSMUSG00000084890.1	118.359	2.8285	1.99814e-23	3.35431e-20	A830036E02Rik
ENSMUSG00000111015.1	36.0028	2.8037	4.08654e-14	1.6063e-11	Gm3126
ENSMUSG00000020912.4	80.8842	2.77137	3.47543e-16	1.86588e-13	Krt12
ENSMUSG00000029762.6	694.64	2.76164	7.70733e-22	1.06034e-18	Akr1b8
ENSMUSG00000067610.1	13.8522	2.74661	2.89683e-07	1.98028e-05	Klri1
ENSMUSG00000070423.6	9.96176	2.62704	2.86705e-06	0.000139795	Olfr558
ENSMUSG00000006313.5	28.4713	2.59582	5.53308e-10	9.15746e-08	Upk1a
ENSMUSG00000069227.4	418.737	2.58951	1.10219e-31	6.06535e-28	Gprin1
ENSMUSG00000062017.15	81.4174	2.58091	1.99136e-13	6.74365e-11	Abca14
ENSMUSG00000035226.5	17.0571	2.50886	1.09866e-06	6.16933e-05	Rims4
ENSMUSG00000091844.2	211.435	2.50487	5.87558e-24	1.17576e-20	Gm8251
ENSMUSG00000052353.13	143.963	2.48856	6.63274e-15	2.80769e-12	Cemip
ENSMUSG00000019768.16	44.9348	2.4386	4.64895e-13	1.4619e-10	Esr1
ENSMUSG00000107369.1	45.6631	2.38169	4.60183e-08	4.18779e-06	Gstm2-ps1
ENSMUSG00000090891.3	19.7229	2.31139	1.4592e-07	1.09624e-05	D6Ertd527e
ENSMUSG00000026204.15	86.8433	2.30188	4.16927e-23	6.11826e-20	Ptprn
ENSMUSG00000026586.16	264.939	2.28488	2.77962e-16	1.52963e-13	Prrx1
ENSMUSG00000029862.16	65.2108	2.25271	2.05939e-15	9.06626e-13	Clcn1
ENSMUSG00000024786.9	27.4063	2.22626	2.70292e-07	1.87096e-05	Majin
ENSMUSG00000109356.1	31.0127	2.22422	3.63904e-07	2.39236e-05	Gm45118
ENSMUSG00000040640.11	30.0611	2.16691	3.02791e-09	4.21838e-07	Erc2
ENSMUSG00000025934.15	340.406	2.13779	1.7951e-18	1.58055e-15	Gsta3
ENSMUSG00000040046.14	521.101	2.13273	2.10425e-28	9.26376e-25	Tph1
ENSMUSG00000108002.1	6.67337	2.04888	1.69701e-05	0.000617431	Gm45063
ENSMUSG00000022829.14	98.7016	2.04772	5.25337e-21	6.42428e-18	Stxbp5l
ENSMUSG00000046807.10	36.5236	2.03317	1.07263e-06	6.05404e-05	Lrrc75b
ENSMUSG00000101840.1	13.2433	2.03057	3.31909e-06	0.000158481	Gm28294
ENSMUSG00000004038.9	5643.91	2.00486	3.52778e-12	9.58685e-10	Gstm3
ENSMUSG00000047502.14	121.082	1.9971	1.72697e-08	1.81886e-06	Mroh7
ENSMUSG00000029442.18	12.1281	1.97708	1.97866e-06	0.000102665	Wdr66
ENSMUSG00000027556.15	9.85379	1.97435	8.21638e-06	0.000342536	Car1
ENSMUSG00000099364.1	24.7673	1.92261	1.9301e-08	2.00403e-06	5730419F03Rik
ENSMUSG00000086265.1	328.837	1.88346	1.35789e-13	4.89998e-11	Marcksl1-ps4
ENSMUSG00000063730.13	79.3901	1.8764	7.41672e-16	3.71038e-13	Hsd3b2
ENSMUSG00000037428.14	12.075	1.85736	7.27684e-06	0.000309822	Vgf
ENSMUSG00000109032.1	35.7165	1.84281	1.11025e-09	1.75819e-07	Gm7972
ENSMUSG00000104159.1	11.6173	1.83862	3.3024e-05	0.00107533	Gm38099
ENSMUSG00000030592.18	17.2473	1.83757	1.95127e-05	0.000696131	Ryr1
ENSMUSG00000057933.10	70.3798	1.82262	5.60419e-08	4.89522e-06	Gsta2
ENSMUSG00000032243.8	15.8502	1.82215	4.22952e-06	0.000193555	Itga11
ENSMUSG00000086384.1	14.083	1.80902	8.73598e-06	0.000358762	Banf2os
ENSMUSG00000071551.13	4802.41	1.79952	1.52806e-15	7.15653e-13	Akr1c19
ENSMUSG00000056529.7	65.6128	1.79939	1.58556e-07	1.1791e-05	Ptafr
ENSMUSG00000027570.15	20.2329	1.73511	9.09227e-07	5.253e-05	Col9a3
ENSMUSG00000021194.6	2213.61	1.73228	1.52584e-23	2.7989e-20	Chga
ENSMUSG00000033898.16	10.9078	1.72878	3.15351e-05	0.00103585	Cfhr2
ENSMUSG00000036422.10	76.2173	1.71832	7.63864e-11	1.58624e-08	Pcdh8
ENSMUSG00000098082.1	40.9644	1.70891	1.62211e-10	3.02593e-08	Gm20574
ENSMUSG00000017311.15	93.109	1.70527	2.15786e-08	2.20924e-06	Pyy
ENSMUSG00000090981.6	9.43907	1.69607	7.52985e-05	0.00212224	Olfr718-ps1
ENSMUSG00000014602.15	33.8552	1.69552	1.56825e-08	1.70473e-06	Kif1a
ENSMUSG00000079494.2	308.493	1.69064	5.69102e-09	7.28318e-07	Nat8f5
ENSMUSG00000040345.10	154.293	1.6841	4.67769e-19	4.68024e-16	Arhgap9
ENSMUSG00000058099.16	53.5006	1.67144	5.04405e-06	0.000226591	Nfam1
ENSMUSG00000110935.1	36.331	1.66527	1.7274e-07	1.26324e-05	Gm8834
ENSMUSG00000024863.6	103.592	1.65923	7.30183e-05	0.00206857	Mbl2
ENSMUSG00000003934.5	46.4633	1.65862	1.26427e-06	6.93992e-05	Efnb3
ENSMUSG00000050097.6	133.007	1.65446	9.78854e-08	7.98019e-06	Ces2b
ENSMUSG00000097986.2	16.0153	1.6522	1.0938e-05	0.00042841	Gm26953
ENSMUSG00000042515.13	26.6937	1.63836	4.93826e-07	3.12359e-05	Pwwp3b
ENSMUSG00000073530.11	80.7003	1.62039	2.46146e-10	4.40502e-08	Pappa2
ENSMUSG00000042567.20	61.2585	1.60506	2.8824e-05	0.000964246	Nek10
ENSMUSG00000041358.1	7.65296	1.6041	9.64476e-05	0.00257959	Nutm1
ENSMUSG00000029706.15	25.4902	1.59211	1.8581e-07	1.34541e-05	Pax4
ENSMUSG00000049580.12	868.805	1.58487	9.90927e-11	1.94753e-08	Tsku
ENSMUSG00000055197.4	21.5549	1.58345	1.17542e-06	6.48457e-05	Fev
ENSMUSG00000020830.3	37.6245	1.57705	4.40856e-06	0.000199673	Vmo1
ENSMUSG00000078612.9	147.311	1.56689	2.59783e-10	4.61157e-08	Fyb2
ENSMUSG00000074657.5	15.9842	1.55916	3.4073e-05	0.00110296	Kif5a
ENSMUSG00000097767.8	43.3994	1.5584	5.07387e-09	6.60864e-07	Miat
ENSMUSG00000085980.2	10.6674	1.54299	0.00010891	0.00285056	Gm12408
ENSMUSG00000087651.3	63.9531	1.53991	1.3807e-08	1.54274e-06	1500009L16Rik
ENSMUSG00000032372.14	31.3121	1.53828	1.55602e-05	0.000574685	Plscr2
ENSMUSG00000029878.6	24.3528	1.53206	2.40841e-07	1.67765e-05	Dbpht2
ENSMUSG00000090387.1	45.6916	1.52484	2.79867e-09	3.97447e-07	Gm17056
ENSMUSG00000031284.16	41.2619	1.50612	3.36465e-09	4.62892e-07	Pak3
ENSMUSG00000027350.8	5092.85	1.49837	6.80183e-16	3.4819e-13	Chgb
ENSMUSG00000029378.5	181.251	1.49495	2.34462e-06	0.000118071	Areg
ENSMUSG00000064841.1	237.409	1.48526	1.76808e-08	1.84451e-06	Gm26205
ENSMUSG00000045102.12	20.8034	1.48461	5.78192e-06	0.000255053	Poln
ENSMUSG00000032346.7	8.74536	1.4694	0.000125247	0.00316162	Ooep
ENSMUSG00000021223.13	639.958	1.45085	1.21464e-13	4.45612e-11	Papln
ENSMUSG00000020226.9	1726.45	1.44527	1.10526e-05	0.000432132	Slc5a4b
ENSMUSG00000038651.15	32.2623	1.44053	1.52246e-06	8.17377e-05	Sycp2l
ENSMUSG00000109241.1	17.0319	1.43132	2.55739e-05	0.000871413	Gm7434
ENSMUSG00000107658.1	50.4554	1.4276	2.1011e-07	1.49192e-05	Gm44958
ENSMUSG00000115454.1	97.5703	1.42163	2.28326e-08	2.29493e-06	Gm49086
ENSMUSG00000022847.15	51.3355	1.41251	1.66302e-07	1.22021e-05	Thpo
ENSMUSG00000037664.13	88.9679	1.40774	1.46239e-08	1.62247e-06	Cdkn1c
ENSMUSG00000025551.13	24.6674	1.40706	1.02089e-05	0.000405628	Fgf14
ENSMUSG00000029121.16	14.5411	1.40651	0.000115492	0.0029838	Crmp1
ENSMUSG00000018341.12	125.226	1.39279	9.70107e-12	2.39933e-09	Il12rb2
ENSMUSG00000062991.9	9.10999	1.3869	0.000126638	0.00317852	Nrg1
ENSMUSG00000117896.1	8.93125	1.38671	0.000206527	0.00467221	AA387883
ENSMUSG00000022041.10	15.4117	1.38615	0.000102255	0.0026956	Chrna2
ENSMUSG00000079495.2	95.332	1.38004	3.7327e-07	2.43811e-05	Nat8f6
ENSMUSG00000029651.16	102.809	1.37885	3.92996e-07	2.5443e-05	Mtus2
ENSMUSG00000057182.15	188.948	1.36	1.52876e-17	1.16038e-14	Scn3a
ENSMUSG00000005397.8	58.3799	1.3576	6.27048e-05	0.0018428	Nid1
ENSMUSG00000006546.3	19.7688	1.34859	2.34265e-05	0.000814634	Cryba2
ENSMUSG00000024366.8	78.4094	1.3484	1.50756e-07	1.1249e-05	Gfra3
ENSMUSG00000072244.11	49.3692	1.34689	2.0567e-06	0.000105284	Trim6
ENSMUSG00000029618.13	102.423	1.34367	5.00413e-07	3.15619e-05	Ocm
ENSMUSG00000045281.5	18.2361	1.34069	5.50093e-05	0.00165288	Gpr20
ENSMUSG00000105896.1	45.9362	1.3384	1.92303e-06	0.000100545	Gm43311
ENSMUSG00000023176.9	26.2092	1.33727	0.000106416	0.0027886	Cpn2
ENSMUSG00000028680.14	198.766	1.33639	5.70518e-08	4.96374e-06	Plk3
ENSMUSG00000086315.1	10.7199	1.33568	0.000220848	0.00490545	Arl4aos
ENSMUSG00000072972.3	312.763	1.33513	1.84403e-13	6.44299e-11	Adam4
ENSMUSG00000116031.1	48.3519	1.3311	2.74984e-05	0.000929794	D030024E09Rik
ENSMUSG00000005986.16	29.5432	1.33058	5.19393e-06	0.000232849	Ankrd13d
ENSMUSG00000019893.13	347.439	1.32547	9.6962e-07	5.54371e-05	Ros1
ENSMUSG00000026639.18	1000.39	1.315	4.85793e-08	4.33509e-06	Lamb3
ENSMUSG00000033967.4	21.9409	1.30667	0.000101756	0.00268829	Rnf225
ENSMUSG00000021379.2	127.413	1.30229	2.73671e-08	2.64213e-06	Id4
ENSMUSG00000026686.14	76.6546	1.29949	1.51881e-10	2.88207e-08	Lmx1a
ENSMUSG00000054423.14	92.1688	1.29411	6.02948e-11	1.34062e-08	Cadps
ENSMUSG00000038517.15	11.6639	1.29256	0.00020359	0.00463437	Tbkbp1
ENSMUSG00000057074.6	277.87	1.28561	1.62238e-06	8.60527e-05	Ces1g
ENSMUSG00000074768.6	7.8276	1.28409	0.000301444	0.00630142	Bhmt
ENSMUSG00000024124.10	961.984	1.28165	2.40081e-10	4.33169e-08	Prss30
ENSMUSG00000017868.16	154.918	1.28022	2.01852e-07	1.45202e-05	Sgk2
ENSMUSG00000104965.1	17.8396	1.27179	8.80719e-05	0.00240186	Gm43437
ENSMUSG00000102774.1	14.7325	1.26992	0.000133047	0.00330173	Gm9748
ENSMUSG00000107676.1	10.47	1.2668	0.000223691	0.0049536	Gm44178
ENSMUSG00000062044.16	13.9103	1.26633	0.000154591	0.00371898	Lmtk3
ENSMUSG00000027939.11	162.941	1.2661	1.64257e-07	1.21059e-05	Nup210l
ENSMUSG00000027168.21	79.1669	1.26241	3.8614e-09	5.05935e-07	Pax6
ENSMUSG00000102632.1	17.6299	1.26161	9.46068e-05	0.00253962	Gm37786
ENSMUSG00000116109.1	49.7189	1.26043	4.44226e-05	0.00138137	Gm49498
ENSMUSG00000104486.1	35.7564	1.25386	2.55045e-05	0.000870397	Gm38066
ENSMUSG00000111189.1	61.2787	1.25323	1.53905e-06	8.22271e-05	Gm48293
ENSMUSG00000041798.15	33.3524	1.24972	3.69624e-06	0.00017385	Gck
ENSMUSG00000068154.5	106.889	1.24543	4.31076e-10	7.3557e-08	Insm1
ENSMUSG00000089835.1	47.3984	1.24491	0.000163991	0.00386898	Gm7097
ENSMUSG00000108934.1	43.313	1.24041	7.6783e-06	0.000322547	Gm44732
ENSMUSG00000028545.13	15.2486	1.23393	0.000170138	0.00400115	Bend5
ENSMUSG00000044788.10	83.3836	1.22731	4.83665e-05	0.00148693	Fads6
ENSMUSG00000034731.11	184.454	1.22694	4.00993e-07	2.58846e-05	Dgkh
ENSMUSG00000031383.8	15.8506	1.20894	0.000369335	0.00733736	Dusp9
ENSMUSG00000115772.1	9.70596	1.20491	0.000326185	0.00664814	Gm48935
ENSMUSG00000037843.6	45.4474	1.20012	1.22058e-05	0.000471358	Vstm2l
ENSMUSG00000028655.11	554.885	1.19933	5.14718e-07	3.21874e-05	Mfsd2a
ENSMUSG00000060715.9	9.43214	1.19674	0.000351141	0.00704586	1700019A02Rik
ENSMUSG00000107094.1	36.4531	1.1934	3.33846e-06	0.000159061	Gm43294
ENSMUSG00000014351.12	1191.97	1.19245	1.01088e-12	2.85276e-10	Gip
ENSMUSG00000032532.7	410.574	1.19023	1.12457e-08	1.2826e-06	Cck
ENSMUSG00000044988.7	24.0485	1.18612	2.06891e-05	0.000730992	Ucn3
ENSMUSG00000107495.1	32.3942	1.18185	0.000104701	0.00275022	Gm44215
ENSMUSG00000029270.10	507.793	1.17984	1.33513e-09	2.06964e-07	Dipk1a
ENSMUSG00000037307.11	4.97306	1.17794	0.000203557	0.00463437	Banf2
ENSMUSG00000072974.4	178.754	1.17636	5.01174e-11	1.1373e-08	Gm4787
ENSMUSG00000117313.1	87.6539	1.16682	2.41127e-05	0.000831925	Gm49838
ENSMUSG00000026787.3	8.37391	1.16645	0.000452607	0.00858122	Gad2
ENSMUSG00000025194.5	11784.4	1.16506	1.58243e-08	1.70473e-06	Abcc2
ENSMUSG00000052026.8	404.582	1.16474	8.7851e-09	1.05119e-06	Slc6a7
ENSMUSG00000039217.13	860.84	1.15886	2.14133e-13	7.03508e-11	Il18
ENSMUSG00000017204.4	9.87073	1.15852	0.000398936	0.00778491	Gsdma
ENSMUSG00000114555.1	126.851	1.15617	1.57299e-10	2.95937e-08	Gm48706
ENSMUSG00000100182.6	10.7168	1.15404	0.000402672	0.00783005	1810006J02Rik
ENSMUSG00000107350.1	15.499	1.15371	0.000384401	0.00756837	Gm19610
ENSMUSG00000043286.12	105.655	1.15142	3.50839e-06	0.000166796	Pnpla1
ENSMUSG00000034701.9	94.3354	1.14623	4.13095e-08	3.82061e-06	Neurod1
ENSMUSG00000060923.5	11.8807	1.14484	0.000357069	0.00713878	Acyp2
ENSMUSG00000052852.8	75.5906	1.13978	2.59295e-08	2.54804e-06	Reep1
ENSMUSG00000087373.7	11.6705	1.13308	0.000476049	0.0088991	Gm15892
ENSMUSG00000024222.17	1869.41	1.13059	4.26215e-06	0.000194241	Fkbp5
ENSMUSG00000095930.1	25.9545	1.12516	0.000118795	0.00303872	Nim1k
ENSMUSG00000016200.14	47.866	1.1233	1.54344e-05	0.000571958	Syt14
ENSMUSG00000087162.1	9.47275	1.1209	0.000535023	0.00964531	Gm14244
ENSMUSG00000001901.15	145.102	1.11833	3.12407e-10	5.50136e-08	Kcnh6
ENSMUSG00000032332.17	19.6113	1.11692	0.000220446	0.00490351	Col12a1
ENSMUSG00000029420.14	285.076	1.11251	1.00112e-09	1.62035e-07	Rimbp2
ENSMUSG00000032839.13	65.4106	1.11012	4.53162e-05	0.00140691	Trpc1
ENSMUSG00000003863.18	167.282	1.10679	2.58855e-06	0.00012747	Ppfia3
ENSMUSG00000081372.1	10.3719	1.1047	0.000470044	0.00882817	Gm16171
ENSMUSG00000047014.7	24.3583	1.10343	0.000342637	0.00691304	Catsperb
ENSMUSG00000031374.13	102.201	1.10274	3.56393e-08	3.32412e-06	Zfp92
ENSMUSG00000038987.8	86.1382	1.09046	1.32394e-07	1.02255e-05	Cfap157
ENSMUSG00000093880.3	116.955	1.0874	1.0119e-06	5.74072e-05	Tmem181c-ps
ENSMUSG00000098790.1	34.5147	1.08672	2.11806e-05	0.000743584	Mir6942
ENSMUSG00000107850.1	35.2037	1.08247	1.41216e-05	0.000527748	Gm4714
ENSMUSG00000026163.17	61.8417	1.06965	1.64441e-07	1.21059e-05	Sphkap
ENSMUSG00000021490.11	15.1645	1.06881	0.000476247	0.0088991	Slc34a1
ENSMUSG00000028389.12	39.4206	1.06803	5.37364e-05	0.00161812	Zfp37
ENSMUSG00000109656.1	68.4349	1.06561	4.75443e-07	3.01598e-05	Gm45548
ENSMUSG00000073758.10	344.436	1.06406	1.649e-08	1.74508e-06	Sh3d21
ENSMUSG00000030278.11	488.72	1.05953	5.50409e-05	0.00165288	Cidec
ENSMUSG00000097766.1	44.5444	1.05878	1.33888e-05	0.000507255	5730420D15Rik
ENSMUSG00000049971.17	174.504	1.05765	6.36261e-07	3.83709e-05	Glt1d1
ENSMUSG00000030491.16	55.0431	1.05687	0.000113367	0.00293925	Tdrd12
ENSMUSG00000042766.17	27.5509	1.05615	0.000207863	0.00469763	Trim46
ENSMUSG00000027790.14	75011.6	1.05353	5.21014e-07	3.23971e-05	Sis
ENSMUSG00000047501.3	1001.72	1.04515	4.19222e-06	0.000193052	Cldn4
ENSMUSG00000116764.1	21.9478	1.04277	0.000155899	0.00373438	Gm49748
ENSMUSG00000116946.1	55.3483	1.03609	3.58532e-06	0.000169721	Gm41442
ENSMUSG00000024553.8	16.983	1.03449	0.000336977	0.0068176	Galr1
ENSMUSG00000021057.15	45.55	1.02465	9.08317e-05	0.00245625	Akap5
ENSMUSG00000048218.6	109.044	1.02446	6.069e-08	5.25948e-06	Amigo2
ENSMUSG00000065878.1	40.112	1.02355	3.05687e-05	0.00100881	Snord34
ENSMUSG00000052942.13	44.9288	1.02156	1.16268e-05	0.000452172	Glis3
ENSMUSG00000009292.18	47.6204	1.01838	1.41042e-05	0.000527748	Trpm2
ENSMUSG00000053746.8	116.33	1.01477	2.87058e-06	0.000139795	Ptrh1
ENSMUSG00000032418.15	493.738	1.01314	1.14805e-06	6.38153e-05	Me1
ENSMUSG00000023905.15	91.9986	1.0106	6.99346e-05	0.00200961	Tnfrsf12a
ENSMUSG00000028128.13	66.8088	1.00935	5.89437e-05	0.00175571	F3
ENSMUSG00000111709.1	307.594	1.00929	6.97765e-05	0.00200774	Gm3776
ENSMUSG00000074264.12	113.193	1.00853	1.38179e-07	1.0635e-05	Amy1
ENSMUSG00000071158.9	14.9049	1.0059	0.000703903	0.0120485	Gm156
ENSMUSG00000018925.3	31.9919	1.00579	0.000252862	0.00547834	Heatr9
ENSMUSG00000114860.1	25.8982	1.00344	0.00033445	0.00678517	Gm49291
ENSMUSG00000044312.4	88.6523	1.00233	1.8683e-06	9.83854e-05	Neurog3
ENSMUSG00000070000.13	92.5829	1.0022	4.63862e-07	2.95102e-05	Fcho1
ENSMUSG00000028137.9	145.983	0.999104	3.43654e-08	3.24657e-06	Celf3
ENSMUSG00000042286.13	236.386	0.998448	4.24943e-06	0.000194063	Stab1
ENSMUSG00000113396.1	218.872	0.998035	1.93663e-06	0.000101017	Gm33467
ENSMUSG00000026567.16	14.1845	0.994032	0.000544471	0.00980761	Adcy10
ENSMUSG00000078937.8	323.972	0.99295	2.49271e-06	0.00012358	Cpt1b
ENSMUSG00000025961.1	14.3841	0.992155	0.000393067	0.00769767	4933402D24Rik
ENSMUSG00000049357.11	39.7086	0.991338	0.000123839	0.00313327	4933408B17Rik
ENSMUSG00000047022.18	163.177	0.991188	2.12108e-07	1.50126e-05	Mipol1
ENSMUSG00000005950.14	44.1172	0.985227	0.000149666	0.00362762	P2rx5
ENSMUSG00000023057.5	29608.5	0.984715	3.37518e-05	0.00109733	Fabp2
ENSMUSG00000016179.11	10.2502	0.981324	0.000904347	0.0144459	Camk1g
ENSMUSG00000041845.11	310.431	0.981209	9.00865e-06	0.0003679	Rhod
ENSMUSG00000098413.1	107.218	0.980584	2.00902e-07	1.44992e-05	Mir6990
ENSMUSG00000097622.2	22.771	0.978559	0.000463829	0.0087472	A330033J07Rik
ENSMUSG00000024424.15	422.471	0.973187	1.63242e-05	0.000597885	Ttc39c
ENSMUSG00000045775.15	1680.76	0.972325	2.30425e-07	1.62048e-05	Slc16a5
ENSMUSG00000097976.1	8.10321	0.970799	0.000903036	0.0144355	Gm26918
ENSMUSG00000025409.14	932.864	0.97037	7.94647e-09	9.71765e-07	Mbd6
ENSMUSG00000004630.18	36.8496	0.969662	4.26329e-05	0.0013368	Pcp2
ENSMUSG00000042750.7	26.1266	0.969393	0.000360688	0.00720459	Bex2
ENSMUSG00000021609.6	46.5984	0.968372	0.000745789	0.012522	Slc6a3
ENSMUSG00000032172.8	12.7729	0.962095	0.000636715	0.0110794	Olfm2
ENSMUSG00000092687.1	48.601	0.961776	1.94136e-05	0.00069485	Gm25744
ENSMUSG00000005493.15	17.5057	0.95911	0.000462307	0.00873502	Msh4
ENSMUSG00000072571.3	846.367	0.957	5.36192e-08	4.72106e-06	Tmem253
ENSMUSG00000025137.15	3379.95	0.953089	1.34883e-09	2.07626e-07	Pcyt2
ENSMUSG00000055235.11	8.22128	0.95171	0.00101645	0.0158121	Wdr86
ENSMUSG00000028850.2	179.978	0.949603	1.18511e-07	9.45169e-06	Gpatch3
ENSMUSG00000020644.9	275.049	0.949119	1.43092e-07	1.08987e-05	Id2
ENSMUSG00000027273.13	36.3327	0.944781	9.08089e-05	0.00245625	Snap25
ENSMUSG00000030428.16	85.6308	0.942659	1.18999e-05	0.000461164	Ttyh1
ENSMUSG00000010505.16	97.4998	0.942011	3.05713e-07	2.06422e-05	Myt1
ENSMUSG00000074183.3	1121.75	0.939437	9.21602e-05	0.00248302	Gsta1
ENSMUSG00000076461.2	6.83827	0.938586	0.000443661	0.00843339	Trbv1
ENSMUSG00000046613.19	240.171	0.928533	1.7916e-07	1.30154e-05	Vwa5b2
ENSMUSG00000047822.8	75.3588	0.9276	9.57975e-05	0.00256532	Angptl8
ENSMUSG00000097006.7	317.201	0.920127	3.64785e-07	2.39236e-05	9530082P21Rik
ENSMUSG00000035274.13	154.778	0.919662	1.42272e-07	1.08739e-05	Tpbg
ENSMUSG00000061762.12	278.685	0.917781	3.23521e-07	2.17778e-05	Tac1
ENSMUSG00000050711.7	186.23	0.916737	1.28164e-05	0.000488932	Scg2
ENSMUSG00000010651.4	200.792	0.915913	0.000234173	0.00512386	Acaa1b
ENSMUSG00000025407.7	13.5369	0.915716	0.000990969	0.015503	Gli1
ENSMUSG00000096146.2	13.1506	0.914127	0.000974056	0.0153149	Kcnj11
ENSMUSG00000031725.8	3801.55	0.909474	1.26762e-05	0.000484424	Ces1f
ENSMUSG00000030401.16	18.3771	0.905807	0.000473364	0.00886983	Rtn2
ENSMUSG00000037852.8	302.627	0.903984	2.48812e-08	2.46704e-06	Cpe
ENSMUSG00000021384.14	14.6032	0.902374	0.00102804	0.0159474	Susd3
ENSMUSG00000037797.14	357.031	0.900125	1.70705e-05	0.000619038	Adh4
ENSMUSG00000058761.5	771.426	0.899782	3.12554e-11	7.24203e-09	Rnf169
ENSMUSG00000006575.14	162.445	0.899733	2.89084e-07	1.98028e-05	Rundc3a
ENSMUSG00000017390.15	119.068	0.896268	9.4127e-06	0.000382274	Aldoc
ENSMUSG00000030352.15	71.4045	0.894902	2.34731e-05	0.000814968	Tspan9
ENSMUSG00000038217.13	384.753	0.894744	7.65081e-05	0.00214262	Tlcd2
ENSMUSG00000052363.8	28.1376	0.892965	0.000375634	0.00743817	Zdhhc19
ENSMUSG00000100201.1	47.0625	0.891667	0.00015448	0.00371898	Gm29093
ENSMUSG00000040260.8	126.832	0.891631	9.00494e-06	0.0003679	Daam2
ENSMUSG00000040387.16	34.6802	0.891333	0.000323926	0.00661434	Klhl32
ENSMUSG00000035863.14	76.0718	0.890029	3.17261e-05	0.00103767	Palm
ENSMUSG00000114827.1	146.479	0.888305	3.24683e-06	0.000155476	Gm46432
ENSMUSG00000110639.1	41.3755	0.885637	0.00040914	0.00791871	Gm6831
ENSMUSG00000071537.6	71.7865	0.884106	4.36169e-05	0.00136532	Klrg2
ENSMUSG00000076387.1	41.1224	0.884092	9.73119e-05	0.0025964	Mir671
ENSMUSG00000068196.5	8.16201	0.883239	0.00126473	0.0188484	Col8a1
ENSMUSG00000006642.3	132.175	0.882711	0.00057513	0.010226	Tcf23
ENSMUSG00000030284.11	203.377	0.881583	3.57309e-05	0.00114819	Creld1
ENSMUSG00000002992.17	3462.73	0.880967	0.000730783	0.012386	Apoc2
ENSMUSG00000109350.1	3456.68	0.880847	0.000731694	0.0123893	Gm44805
ENSMUSG00000005514.14	3717.67	0.879665	5.92767e-05	0.00176324	Por
ENSMUSG00000044244.18	83.2114	0.879257	5.34879e-06	0.000238335	Il20rb
ENSMUSG00000019796.12	47.1346	0.878341	0.000159175	0.00379606	Lrp11
ENSMUSG00000031530.6	163.598	0.877729	4.60406e-08	4.18779e-06	Dusp4
ENSMUSG00000057969.15	1213.78	0.876217	4.27845e-12	1.13467e-09	Sema3b
ENSMUSG00000021700.10	129.429	0.872355	3.09496e-06	0.0001494	Rab3c
ENSMUSG00000017697.3	1934.9	0.868442	7.14711e-05	0.00203785	Ada
ENSMUSG00000032192.9	119.754	0.863435	5.42439e-06	0.000241216	Gnb5
ENSMUSG00000109881.1	50.7458	0.862996	0.000884164	0.0141956	Gm45507
ENSMUSG00000050212.4	21.1515	0.861256	0.000548786	0.00985856	Eva1b
ENSMUSG00000040118.15	108.74	0.860415	6.20146e-06	0.000271926	Cacna2d1
ENSMUSG00000022546.5	2811.12	0.859397	2.74404e-05	0.000929259	Gpt
ENSMUSG00000028357.13	188.8	0.858599	2.83287e-05	0.000949119	Kif12
ENSMUSG00000114443.1	115.309	0.85795	3.04887e-05	0.00100768	Gm19241
ENSMUSG00000074445.4	95.7369	0.856507	0.00070009	0.0120019	Sprr2a3
ENSMUSG00000078566.8	100.831	0.85624	0.000205385	0.00465596	Bnip3
ENSMUSG00000053080.10	213.676	0.852365	5.09336e-07	3.19416e-05	2700081O15Rik
ENSMUSG00000078586.3	140.311	0.849707	0.000389129	0.00764096	Gm11735
ENSMUSG00000038580.13	317.86	0.849198	0.000158115	0.00377487	Sct
ENSMUSG00000039579.15	39.8814	0.848768	0.000141111	0.00345127	Grin3a
ENSMUSG00000000394.15	839.178	0.848031	3.72707e-06	0.000174926	Gcg
ENSMUSG00000040706.4	424.917	0.845536	1.6679e-06	8.82542e-05	Agmat
ENSMUSG00000037936.15	167.616	0.844599	0.000301952	0.00630604	Scarb1
ENSMUSG00000079657.10	104.008	0.843099	6.59949e-06	0.000287965	Rab26
ENSMUSG00000033227.7	24.5734	0.841424	0.000685584	0.0118016	Wnt6
ENSMUSG00000031257.14	207.809	0.833413	0.000324247	0.00661475	Nox1
ENSMUSG00000067224.3	54.3556	0.832941	0.000233328	0.00511046	Gm3695
ENSMUSG00000029449.11	262.985	0.832495	0.00014949	0.00362762	Rhof
ENSMUSG00000079037.9	120.479	0.830079	4.66186e-05	0.00144327	Prnp
ENSMUSG00000061808.4	101.577	0.829112	3.07863e-05	0.00101447	Ttr
ENSMUSG00000102758.3	134.82	0.828914	1.99678e-06	0.000102935	Naaladl2
ENSMUSG00000006445.3	1639.65	0.827808	6.13548e-05	0.00181524	Epha2
ENSMUSG00000113788.1	15.8512	0.825166	0.00104636	0.0162087	Gm47904
ENSMUSG00000065287.1	42.0276	0.823062	0.00040939	0.00791871	Gm24451
ENSMUSG00000063903.5	1103.57	0.823006	1.37625e-10	2.63425e-08	Klk1
ENSMUSG00000035041.8	4246.2	0.822872	6.90079e-05	0.00199344	Creb3l3
ENSMUSG00000018405.7	352.404	0.820954	4.86447e-08	4.33509e-06	Mrm1
ENSMUSG00000039200.16	50.2358	0.818999	7.93106e-05	0.00220427	Atf7ip2
ENSMUSG00000032024.10	37.937	0.818801	0.00058168	0.0102926	Clmp
ENSMUSG00000094091.3	612.052	0.817803	1.11763e-06	6.24396e-05	Gm21885
ENSMUSG00000110676.1	34.1113	0.816494	0.000232498	0.00510243	Gm45897
ENSMUSG00000095590.1	345.18	0.814315	0.000516446	0.00938729	Gm24305
ENSMUSG00000019900.19	135.844	0.8123	3.8772e-06	0.000180433	Rfx6
ENSMUSG00000031901.12	211.857	0.808965	1.63695e-05	0.000598548	Dus2
ENSMUSG00000034818.17	101.964	0.808236	0.000239928	0.00523938	Celf5
ENSMUSG00000033061.15	29.1171	0.807006	0.000578483	0.010264	Resp18
ENSMUSG00000051483.9	2000.61	0.803182	0.000139437	0.00342173	Cbr1
ENSMUSG00000040495.4	16.6	0.802748	0.00150789	0.021527	Chrm4
ENSMUSG00000001095.5	1626.21	0.802309	0.00012562	0.00316742	Slc13a2
ENSMUSG00000059742.10	244.303	0.798782	2.53564e-05	0.000866686	Kcnh7
ENSMUSG00000022540.16	420.158	0.797958	2.51344e-06	0.000124328	Rogdi
ENSMUSG00000007207.10	82.3509	0.796079	6.74069e-05	0.00195489	Stx1a
ENSMUSG00000085148.1	416.558	0.794613	6.26696e-05	0.0018428	Mir22hg
ENSMUSG00000085505.1	42.9183	0.793739	0.000597871	0.0105451	Gm12868
ENSMUSG00000092253.1	28.9738	0.792637	0.00111476	0.0171595	H2-Q3
ENSMUSG00000048899.8	9.73847	0.791564	0.00193496	0.02572	Rimkla
ENSMUSG00000030472.9	555.891	0.790701	0.000405705	0.00786817	Ceacam18
ENSMUSG00000034271.16	47.0843	0.788975	0.000833265	0.0135264	Jdp2
ENSMUSG00000118064.1	12.4743	0.788109	0.00184664	0.0249223	Gm50210
ENSMUSG00000062410.14	458.256	0.788091	7.14376e-05	0.00203785	Hsd3b3
ENSMUSG00000024451.9	30.9541	0.786869	0.0014211	0.0206069	Arap3
ENSMUSG00000107352.1	138.188	0.785537	7.43267e-06	0.000314631	Gm43660
ENSMUSG00000038486.9	13.0526	0.784993	0.00160962	0.0225388	Sv2a
ENSMUSG00000079429.9	771.926	0.782752	3.4653e-10	6.05382e-08	Mroh2a
ENSMUSG00000115946.2	5.07144	0.78262	0.00048446	0.00898394	Mirt2
ENSMUSG00000027674.16	68.0342	0.780006	0.000260314	0.00560668	Pex5l
ENSMUSG00000004328.15	66.8178	0.77927	0.000740524	0.012493	Hif3a
ENSMUSG00000036211.4	5.26801	0.777773	0.00202623	0.0265642	Hist1h1t
ENSMUSG00000091680.3	108.441	0.776524	0.00082996	0.0134927	Klhdc7b
ENSMUSG00000041660.8	270.13	0.776394	0.0007825	0.0129622	Bbox1
ENSMUSG00000036587.13	10.3966	0.776018	0.00207482	0.0270326	Fut7
ENSMUSG00000068893.5	56.4544	0.775394	0.000817919	0.013337	Sprr2a2
ENSMUSG00000055629.5	513.109	0.775371	3.50353e-08	3.28169e-06	B4galnt4
ENSMUSG00000051984.13	38.314	0.773963	0.000401247	0.00780924	Sec31b
ENSMUSG00000068114.7	556.851	0.773078	2.95728e-09	4.1728e-07	Ccdc134
ENSMUSG00000116929.1	81.1638	0.772836	0.000179811	0.00416633	2210009P08Rik
ENSMUSG00000032313.11	45.8598	0.771189	0.000782608	0.0129622	Tmem266
ENSMUSG00000035107.13	241.406	0.770081	4.98267e-05	0.00152003	Dcbld2
ENSMUSG00000025161.16	353.697	0.76989	0.000120706	0.00307521	Slc16a3
ENSMUSG00000056468.3	22.6699	0.769093	0.0017272	0.0237604	5730596B20Rik
ENSMUSG00000111078.1	32.8621	0.768746	0.00153942	0.0218609	Gm35028
ENSMUSG00000047371.7	569.024	0.768165	2.20049e-05	0.000771294	Zfp768
ENSMUSG00000103579.1	374.315	0.767779	0.000643101	0.0111552	Gm37113
ENSMUSG00000073529.9	84.0243	0.767331	0.000226811	0.00499256	F830208F22Rik
ENSMUSG00000032724.5	60.5852	0.764695	0.000287505	0.00607347	Abtb2
ENSMUSG00000054640.15	91.0784	0.763903	2.43608e-05	0.000837858	Slc8a1
ENSMUSG00000004347.17	44.372	0.761438	0.00044189	0.00840699	Pde1c
ENSMUSG00000021587.5	506.459	0.761212	1.21964e-07	9.65711e-06	Pcsk1
ENSMUSG00000002565.16	3396.41	0.758809	6.67426e-06	0.000289771	Scin
ENSMUSG00000106967.1	127.821	0.757538	1.48941e-05	0.0005538	Gm42477
ENSMUSG00000027297.14	67.9315	0.757025	9.38642e-05	0.00252276	Ltk
ENSMUSG00000101167.1	9.72984	0.754782	0.00235144	0.0298012	H2afy3
ENSMUSG00000000555.8	150.159	0.753399	0.000497705	0.00914742	Itga5
ENSMUSG00000032348.6	1252.37	0.752973	0.000486541	0.00900821	Gsta4
ENSMUSG00000057378.15	49.0467	0.752687	0.000266894	0.00572042	Ryr3
ENSMUSG00000002797.9	243.94	0.751893	1.63756e-08	1.74398e-06	Ggct
ENSMUSG00000034118.15	32.927	0.751527	0.00081874	0.0133398	Tpst1
ENSMUSG00000030110.13	100.839	0.748364	0.000481549	0.00895259	Ret
ENSMUSG00000050762.5	82.9021	0.748265	0.00144553	0.0208924	Prss27
ENSMUSG00000023019.12	5431.16	0.748014	0.000204358	0.00463744	Gpd1
ENSMUSG00000027239.14	35.7124	0.747556	0.000658386	0.0113755	Mdk
ENSMUSG00000104863.1	2733.83	0.74712	3.84001e-06	0.000179081	Gm49347
ENSMUSG00000109864.1	224.437	0.746749	7.41834e-05	0.00209349	Eid3
ENSMUSG00000056035.8	7552.07	0.746625	0.000622294	0.01088	Cyp3a11
ENSMUSG00000032883.15	981.141	0.746221	6.51188e-08	5.5558e-06	Acsl3
ENSMUSG00000104445.1	254.053	0.746194	4.04801e-05	0.0012784	Rhbg
ENSMUSG00000107096.3	92.8645	0.745233	0.000349261	0.00701454	Gm43597
ENSMUSG00000036745.15	116.624	0.744382	0.000118801	0.00303872	Ttll7
ENSMUSG00000027505.2	10.5237	0.743092	0.00215931	0.0279758	Fam209
ENSMUSG00000025041.17	469.166	0.742349	1.10671e-07	8.92344e-06	Nt5c2
ENSMUSG00000102861.1	61.4506	0.738823	0.000204105	0.00463744	Gm37637
ENSMUSG00000061601.15	99.8955	0.738799	0.00022669	0.00499256	Pclo
ENSMUSG00000086798.1	21.8944	0.738017	0.00242932	0.0305221	Gm16222
ENSMUSG00000117739.1	23.9193	0.737827	0.00154595	0.0219121	Gm36787
ENSMUSG00000024810.16	252.275	0.73751	0.000427546	0.0081694	Il33
ENSMUSG00000105895.1	20.3679	0.736348	0.00178714	0.0243884	Gm42829
ENSMUSG00000110458.1	54.8014	0.734139	0.000710129	0.012108	Gm21769
ENSMUSG00000108818.1	42.7587	0.733545	0.000784198	0.0129788	Gm44869
ENSMUSG00000092203.7	623.718	0.731723	6.9338e-07	4.12505e-05	1110038B12Rik
ENSMUSG00000117869.1	3769.76	0.730946	4.56591e-06	0.000206376	Snhg4
ENSMUSG00000029075.6	34.7994	0.730628	0.00125211	0.0187111	Tnfrsf4
ENSMUSG00000015745.9	58.6033	0.727991	0.000755456	0.012665	Plekho1
ENSMUSG00000073406.10	434.42	0.726883	0.000286817	0.00606476	H2-Bl
ENSMUSG00000052727.6	161.638	0.725473	8.52905e-06	0.000352016	Map1b
ENSMUSG00000064387.1	9566.87	0.725252	2.94309e-05	0.000981565	Snora73a
ENSMUSG00000022325.14	351.7	0.724897	5.72472e-07	3.5101e-05	Pop1
ENSMUSG00000032769.5	165.47	0.724583	0.000127987	0.00320143	Trpa1
ENSMUSG00000085241.7	9774.06	0.723962	2.81661e-05	0.000945111	Snhg3
ENSMUSG00000091272.2	9.03033	0.723352	0.00270617	0.0331486	Gm17641
ENSMUSG00000036216.5	579.206	0.723043	0.00187816	0.0251778	Leap2
ENSMUSG00000037762.6	184.112	0.722753	0.00271091	0.0331699	Slc16a9
ENSMUSG00000037336.14	102.935	0.72256	0.000163569	0.00386446	Mfsd2b
ENSMUSG00000038224.12	68.4615	0.722179	0.000559232	0.00998363	Serpinf2
ENSMUSG00000104350.1	284.345	0.721184	0.000272592	0.00580918	Gm38244
ENSMUSG00000066456.14	32.0296	0.720932	0.00123136	0.018494	Hmgn3
ENSMUSG00000006675.10	12.3661	0.720605	0.00242609	0.0305191	P4htm
ENSMUSG00000035164.8	30.96	0.720578	0.0013471	0.01977	Zc3h12c
ENSMUSG00000081887.1	13.2472	0.720378	0.00272849	0.0333663	Gm12097
ENSMUSG00000027220.2	80.1561	0.720225	0.000151473	0.00365193	Syt13
ENSMUSG00000034758.12	45.9352	0.71871	0.000919333	0.0146216	Tle6
ENSMUSG00000065649.1	2996.28	0.71842	7.12337e-06	0.000306249	Snora74a
ENSMUSG00000010760.5	31.0481	0.717817	0.00210516	0.0273708	Phlda2
ENSMUSG00000036466.17	334.205	0.717514	2.91389e-06	0.000141279	Megf11
ENSMUSG00000065281.1	70.4974	0.717128	0.000267789	0.00572289	Gm24452
ENSMUSG00000085250.1	9.95327	0.716351	0.00278157	0.0337716	Gm15234
ENSMUSG00000021327.19	2013.73	0.715409	1.16074e-06	6.41964e-05	Zkscan3
ENSMUSG00000006930.15	89.1013	0.715392	8.32531e-05	0.00228785	Hap1
ENSMUSG00000063268.12	700.974	0.714905	4.65564e-08	4.2e-06	Parp10
ENSMUSG00000103945.1	154.983	0.714014	7.16309e-05	0.00203977	Gm38228
ENSMUSG00000117412.1	173.977	0.713448	2.78387e-05	0.000938417	Gm49979
ENSMUSG00000054422.7	15803.1	0.711738	0.00165862	0.0230636	Fabp1
ENSMUSG00000022780.5	10.9579	0.711468	0.000962942	0.0151945	Meltf
ENSMUSG00000031844.8	510.684	0.711086	7.23938e-06	0.000309424	Hsd17b2
ENSMUSG00000079445.3	560.072	0.711045	2.04404e-05	0.000723366	B3gnt7
ENSMUSG00000089671.1	1462.68	0.710158	0.000510588	0.00933161	Gm16537
ENSMUSG00000105517.1	195.564	0.709439	1.72319e-05	0.000623862	Gm42436
ENSMUSG00000022211.9	41.9392	0.70852	0.000913423	0.0145487	Carmil3
ENSMUSG00000028356.4	40.9355	0.707291	0.00202197	0.0265242	Ambp
ENSMUSG00000103766.5	222.026	0.70571	6.09467e-05	0.0018056	Gm38392
ENSMUSG00000097166.1	34.0386	0.705012	0.00058909	0.0104069	9330179D12Rik
ENSMUSG00000044288.6	28.1383	0.704215	0.00185424	0.0249637	Cnr1
ENSMUSG00000027134.4	223.137	0.70378	0.000586893	0.0103765	Lpcat4
ENSMUSG00000084384.3	164.226	0.703587	0.000367799	0.00731652	Gm12251
ENSMUSG00000003282.9	141.689	0.702928	3.16234e-05	0.00103585	Plag1
ENSMUSG00000051652.4	42.3691	0.701784	0.00205868	0.0269095	Lrrc3
ENSMUSG00000018001.18	282.849	0.700471	5.16701e-08	4.56772e-06	Cyth3
ENSMUSG00000078664.2	33.7904	0.69944	0.00171469	0.023649	Sprr2a1
ENSMUSG00000104671.1	13.9731	0.698677	0.00246879	0.0308591	Gm43062
ENSMUSG00000041141.7	20.6151	0.698178	0.00217478	0.0281099	Pnmal1
ENSMUSG00000027843.13	504.038	0.696954	0.00016167	0.00383291	Ptpn22
ENSMUSG00000038550.10	46.4827	0.69466	0.00135256	0.0197825	Ciart
ENSMUSG00000110950.1	30.0411	0.693844	0.00133511	0.0196415	Gm39384
ENSMUSG00000032978.14	4749.08	0.692117	0.00218097	0.0281679	Guca2b
ENSMUSG00000114907.1	17.8498	0.690466	0.00234825	0.0297958	Gm47794
ENSMUSG00000028139.5	18.5857	0.690336	0.00276799	0.0336253	Riiad1
ENSMUSG00000098974.1	478.46	0.689318	0.000110134	0.00286895	Gm27505
ENSMUSG00000059316.2	10032.4	0.687446	0.000453337	0.00858765	Slc27a4
ENSMUSG00000059708.12	90.5934	0.68718	0.000159462	0.00379878	Akap17b
ENSMUSG00000097971.3	1.11564e+06	0.68524	9.7445e-05	0.0025968	Gm26917
ENSMUSG00000085747.1	709.713	0.684213	0.000550669	0.00986275	Slc13a2os
ENSMUSG00000040467.1	26.1911	0.683515	0.00159987	0.022479	4921522P10Rik
ENSMUSG00000026833.18	26.7113	0.682498	0.00227515	0.0290154	Olfm1
ENSMUSG00000059864.2	8.99005	0.682039	0.00301131	0.0357194	Olfr1393
ENSMUSG00000029602.11	19.2941	0.681427	0.00201621	0.0264644	Rasal1
ENSMUSG00000025221.16	6.55668	0.678969	0.0031734	0.0370414	Kcnip2
ENSMUSG00000085731.1	98.4999	0.677431	0.0019296	0.0256953	Gm16229
ENSMUSG00000034320.14	6118.91	0.67724	1.08002e-07	8.74019e-06	Slc26a2
ENSMUSG00000031379.13	90.0915	0.677079	0.000639871	0.0111079	Pir
ENSMUSG00000053852.11	180.403	0.675713	0.000173251	0.00404465	Adgrg4
ENSMUSG00000030711.16	77.0503	0.675033	0.000145754	0.00354905	Sult1a1
ENSMUSG00000031617.16	70.763	0.673555	0.000912831	0.0145487	Tmem184c
ENSMUSG00000114387.1	6.00792	0.673319	0.00303451	0.0358312	Gm48767
ENSMUSG00000032226.5	2217.43	0.67219	2.02071e-05	0.000716262	Gcnt3
ENSMUSG00000033799.10	1788.07	0.672062	1.63465e-07	1.21059e-05	Tasor2
ENSMUSG00000017607.9	846.837	0.670935	8.60491e-06	0.00035404	Tns4
ENSMUSG00000074578.14	769.507	0.670784	3.1607e-05	0.00103585	Zfas1
ENSMUSG00000097189.1	13.0262	0.670764	0.00326835	0.0378647	Gm26594
ENSMUSG00000091021.1	16818	0.668374	0.000101803	0.00268829	Gm17300
ENSMUSG00000026360.9	434.604	0.666736	8.44173e-06	0.000350603	Rgs2
ENSMUSG00000102997.1	16.5592	0.666487	0.00320699	0.0373504	Gm17244
ENSMUSG00000035431.4	24.7856	0.665491	0.00270907	0.0331658	Sstr1
ENSMUSG00000044453.5	36.3101	0.664242	0.00171371	0.023649	Ffar1
ENSMUSG00000058672.7	195.949	0.664112	0.00119592	0.0181281	Tubb2a
ENSMUSG00000026483.13	153.045	0.664049	0.000410346	0.00792329	Fam129a
ENSMUSG00000105804.1	256.84	0.663771	1.03154e-05	0.000409121	Gm43654
ENSMUSG00000103553.1	46.3785	0.662928	0.00177036	0.0242255	Gm38218
ENSMUSG00000041481.17	41.6441	0.662682	0.00150802	0.021527	Serpina3g
ENSMUSG00000064307.13	73.4388	0.661757	0.000272619	0.00580918	Lrrc51
ENSMUSG00000091462.2	49.3866	0.661569	0.000560068	0.0099863	Gm17084
ENSMUSG00000001270.9	3381.8	0.661553	0.00237518	0.0300128	Ckb
ENSMUSG00000024912.6	12.4032	0.661464	0.00362193	0.0410535	Fosl1
ENSMUSG00000025648.18	1639.63	0.659369	1.94678e-05	0.000695657	Pfkfb4
ENSMUSG00000036856.4	44.6087	0.658191	0.00128634	0.0190672	Wnt4
ENSMUSG00000015451.16	23.8433	0.657803	0.00284251	0.0342846	C4a
ENSMUSG00000022849.5	307.53	0.657491	6.23001e-08	5.35683e-06	Hspbap1
ENSMUSG00000039278.10	10.8217	0.654364	0.0037383	0.0420477	Pcsk1n
ENSMUSG00000023132.8	1390.01	0.652865	0.000685727	0.0118016	Gzma
ENSMUSG00000022425.16	46.0695	0.651842	0.00379457	0.0426048	Enpp2
ENSMUSG00000024381.16	267.174	0.650726	0.000399796	0.00778788	Bin1
ENSMUSG00000023277.13	182.876	0.650285	8.43124e-05	0.00231407	Twf2
ENSMUSG00000066867.8	7.1479	0.650047	0.00221238	0.028459	Oas1e
ENSMUSG00000022938.8	1139.55	0.64801	3.96571e-06	0.000184163	Fam3b
ENSMUSG00000022948.16	153.19	0.647417	0.000321209	0.00659557	Setd4
ENSMUSG00000082498.1	42.987	0.646865	0.000992952	0.0155123	Gm12937
ENSMUSG00000035621.13	1920.5	0.645429	2.47854e-05	0.000849808	Midn
ENSMUSG00000026649.14	34.1693	0.642765	0.00164226	0.0228793	Cfap126
ENSMUSG00000061414.8	1988.55	0.642736	0.000170799	0.00401242	Cracr2a
ENSMUSG00000027068.6	90.9519	0.640627	0.000496073	0.00913574	Dhrs9
ENSMUSG00000021203.15	55.8522	0.640265	0.00070712	0.0120847	Otub2
ENSMUSG00000002265.17	240.206	0.639481	1.70249e-05	0.000618402	Peg3
ENSMUSG00000022747.17	886.478	0.639317	1.29959e-06	7.09843e-05	St3gal6
ENSMUSG00000032454.9	12234.8	0.639025	0.00307609	0.036209	Rbp2
ENSMUSG00000080972.1	51.0997	0.638412	0.00183759	0.0248459	Gm16061
ENSMUSG00000090214.8	2428.6	0.637461	1.81194e-05	0.000653843	Gm15657
ENSMUSG00000105872.1	213.932	0.636376	0.000229942	0.00505138	Gm9515
ENSMUSG00000109157.1	54.8902	0.636347	0.00236451	0.0299397	Gm44829
ENSMUSG00000022389.15	826.259	0.635882	0.00159361	0.0224431	Tef
ENSMUSG00000033740.17	99.8588	0.633874	0.000759015	0.0127053	St18
ENSMUSG00000042116.3	844.103	0.633774	0.0015796	0.0223028	Vwa1
ENSMUSG00000028645.11	458.066	0.633318	0.000133542	0.00331028	Slc2a1
ENSMUSG00000114469.2	17.2538	0.63285	0.00396137	0.0437244	C730002L08Rik
ENSMUSG00000032198.9	706.432	0.632226	0.000159877	0.00380456	Dock6
ENSMUSG00000027834.15	33.097	0.631403	0.00156201	0.0220828	Serpini1
ENSMUSG00000050321.3	31.0689	0.631194	0.00216496	0.028016	Neto1
ENSMUSG00000074876.6	199.304	0.630814	8.53974e-06	0.000352016	Spata5l1
ENSMUSG00000090176.1	34.5789	0.630092	0.00349278	0.0398771	Cd200r2
ENSMUSG00000052675.11	77.1539	0.628142	0.000771105	0.0128199	Zfp112
ENSMUSG00000040035.14	108.435	0.625613	0.000284879	0.00603538	Disp2
ENSMUSG00000031861.16	51.4792	0.623477	0.000960263	0.0151739	Lpar2
ENSMUSG00000116305.1	290.275	0.623354	2.04811e-06	0.000105088	Lncppara
ENSMUSG00000017167.6	217.479	0.621311	0.000130704	0.00325247	Cntnap1
ENSMUSG00000025163.6	211.751	0.620797	0.00219851	0.0283335	Cd7
ENSMUSG00000024818.15	1535.06	0.620617	0.00175113	0.0240012	Slc25a45
ENSMUSG00000075033.4	29.1994	0.620563	0.00300902	0.0357194	Nxpe3
ENSMUSG00000007594.10	45.2597	0.617841	0.00243467	0.0305542	Hapln4
ENSMUSG00000040136.10	78.0245	0.617405	0.000190361	0.00438768	Abcc8
ENSMUSG00000030630.16	31.5744	0.617186	0.00211193	0.0274426	Fah
ENSMUSG00000047507.12	238.665	0.616639	6.44202e-05	0.00188566	Baiap3
ENSMUSG00000002799.6	118.15	0.616087	0.00030603	0.00636705	Jag2
ENSMUSG00000039457.4	424.933	0.615616	3.08561e-05	0.00101525	Ppl
ENSMUSG00000009394.13	40.4517	0.614693	0.00202933	0.0265732	Syn2
ENSMUSG00000041633.14	14.5358	0.613368	0.00430302	0.046385	Kctd12b
ENSMUSG00000064254.6	346.222	0.613363	0.000770463	0.0128189	Ethe1
ENSMUSG00000110077.1	7.21963	0.612914	0.0045713	0.0483302	Gm45632
ENSMUSG00000055114.9	5538.13	0.610897	0.000691268	0.0118784	Anxa13
ENSMUSG00000096847.2	7.01684	0.609158	0.00433477	0.0466358	Tmem151b
ENSMUSG00000083277.1	132.083	0.608687	0.000740659	0.012493	Gm15376
ENSMUSG00000092550.2	697.703	0.607758	0.000518171	0.00941087	Gm20496
ENSMUSG00000025867.8	141.005	0.607065	6.03437e-05	0.00179014	Cplx2
ENSMUSG00000027997.9	1838.33	0.60544	0.000483166	0.00896749	Casp6
ENSMUSG00000037263.13	5.83175	0.604768	0.00207028	0.0270131	Aldh3b3
ENSMUSG00000096751.3	682.77	0.604738	4.83165e-05	0.00148693	Gm28373
ENSMUSG00000043088.16	86.1122	0.604521	0.00112731	0.0172985	Il17re
ENSMUSG00000045932.12	47.0296	0.603973	0.0019393	0.0257311	Ifit2
ENSMUSG00000022220.14	25.1365	0.602924	0.00386655	0.0430939	Adcy4
ENSMUSG00000092212.3	62.5431	0.602819	0.00365539	0.0413476	Slc22a13b
ENSMUSG00000031312.5	75.2266	0.602151	0.00103015	0.0159687	Itgb1bp2
ENSMUSG00000058831.13	22.9934	0.602115	0.00343037	0.0392868	Opn1sw
ENSMUSG00000089697.1	1018.58	0.601116	5.68203e-06	0.000251655	Gm15947
ENSMUSG00000017832.2	16.2576	0.600998	0.00441689	0.0472514	Hspb9
ENSMUSG00000034853.16	2314.98	0.600304	8.82623e-06	0.000361793	Acot11
ENSMUSG00000104206.1	35.8574	0.600103	0.00322774	0.0375126	Gm32250
ENSMUSG00000095620.7	6.45602	0.598959	0.00355948	0.0405335	Csta2
ENSMUSG00000015243.4	1962.59	0.598372	0.000730937	0.012386	Abca1
ENSMUSG00000040562.12	467.219	0.597127	0.00128921	0.0190841	Gstm2
ENSMUSG00000091575.2	767.662	0.595893	0.000422287	0.00809702	2010016I18Rik
ENSMUSG00000052837.6	992.331	0.594912	0.00036369	0.0072514	Junb
ENSMUSG00000081602.1	99.2601	0.594059	0.00170537	0.0235609	Gm15369
ENSMUSG00000046999.2	15.5326	0.593599	0.00439113	0.0470812	1110032F04Rik
ENSMUSG00000023341.15	72.4889	0.593513	0.00331239	0.0382742	Mx2
ENSMUSG00000026930.15	65.2302	0.59212	0.00166748	0.0231574	Gpsm1
ENSMUSG00000087466.3	18.6734	0.592018	0.00476898	0.0498219	A330041J22Rik
ENSMUSG00000040680.9	79.3607	0.591592	0.00149307	0.0213689	Kremen2
ENSMUSG00000108101.1	28.4228	0.59141	0.00395192	0.0436476	Gm45738
ENSMUSG00000113927.1	41.9088	0.589872	0.00216798	0.0280386	5330409N07Rik
ENSMUSG00000068742.11	264.171	0.589724	0.000787961	0.0130215	Cry2
ENSMUSG00000024990.13	38.1802	0.589435	0.00287411	0.0345898	Rbp4
ENSMUSG00000054951.3	349.054	0.589347	0.000172521	0.00404424	9130008F23Rik
ENSMUSG00000002006.12	66.4051	0.587226	0.00172817	0.0237604	Pdzd4
ENSMUSG00000026798.10	496.563	0.58609	0.000317857	0.00655129	Coq4
ENSMUSG00000024883.8	120.943	0.585729	0.000476049	0.0088991	Rin1
ENSMUSG00000022474.15	149.616	0.584969	0.00076441	0.0127703	Pmm1
ENSMUSG00000085127.1	7.57764	0.583865	0.00454962	0.0481704	4930444E06Rik
ENSMUSG00000014303.13	129.834	0.583713	0.000109908	0.00286895	Glis2
ENSMUSG00000074259.10	181.334	0.583399	0.00111692	0.0171688	Gramd2
ENSMUSG00000054932.6	463	0.583216	0.00317373	0.0370414	Afp
ENSMUSG00000024158.17	1125.14	0.581927	0.000375761	0.00743817	Hagh
ENSMUSG00000035762.11	1656.71	0.580465	2.58663e-06	0.00012747	Tmem161b
ENSMUSG00000027078.14	344.04	0.580072	0.00115222	0.0175642	Ube2l6
ENSMUSG00000044026.3	4626.75	0.578975	0.000261022	0.00561645	Slc35g1
ENSMUSG00000020154.10	26.9955	0.578908	0.00397574	0.0438228	Ptprb
ENSMUSG00000082956.4	633.042	0.578519	0.000125892	0.00316785	Naip3
ENSMUSG00000045827.10	78.5262	0.576285	0.00096613	0.0152121	Serpinb9
ENSMUSG00000078611.3	214.843	0.575729	1.90846e-05	0.000686421	Gm5901
ENSMUSG00000114707.1	39.9859	0.575568	0.00257725	0.0319331	Gm47558
ENSMUSG00000030800.10	596.962	0.574717	0.000392291	0.00769618	Prss8
ENSMUSG00000097124.2	238.68	0.573272	6.16148e-06	0.000270792	A530020G20Rik
ENSMUSG00000004988.9	40.8734	0.56982	0.00411511	0.0449984	Fxyd4
ENSMUSG00000029470.15	968.093	0.569487	2.77519e-06	0.00013575	P2rx4
ENSMUSG00000064440.1	134.835	0.568379	0.000711804	0.0121271	Gm26224
ENSMUSG00000053091.16	173.183	0.568103	0.000257175	0.00554994	Lins1
ENSMUSG00000021477.9	262.154	0.566298	0.000339108	0.00684812	Ctsl
ENSMUSG00000118330.1	57.353	0.566174	0.00240886	0.0303514	Gm30042
ENSMUSG00000057143.15	336.064	0.565765	0.000323136	0.00661173	Trim12c
ENSMUSG00000042246.5	222.324	0.564204	0.000567028	0.0100982	Tmc7
ENSMUSG00000044465.19	2338.65	0.561697	6.28133e-11	1.36675e-08	Fam160a2
ENSMUSG00000024846.6	302.208	0.561299	0.000496381	0.00913574	Cst6
ENSMUSG00000021216.7	1070.49	0.560562	0.000253522	0.00548723	Tubal3
ENSMUSG00000001627.12	1080.59	0.560299	0.000514461	0.00935894	Ifrd1
ENSMUSG00000026701.15	3914.09	0.559754	0.000604999	0.0106339	Prdx6
ENSMUSG00000039886.8	1581.23	0.559627	0.0014063	0.0204596	Tmem120a
ENSMUSG00000056031.13	58.8473	0.558807	0.00285587	0.0343892	9330154J02Rik
ENSMUSG00000027624.20	687.346	0.556744	3.60501e-05	0.00115507	Epb41l1
ENSMUSG00000086290.9	668.18	0.556446	0.000172977	0.00404465	Snhg12
ENSMUSG00000043822.18	620.469	0.555416	0.0011183	0.0171779	Adamtsl5
ENSMUSG00000020806.15	632.279	0.554137	2.69849e-06	0.000132292	Rhbdf2
ENSMUSG00000045094.8	106.586	0.553625	0.0003844	0.00756837	Arhgef37
ENSMUSG00000098207.1	250.393	0.553116	0.00227968	0.0290395	Arl14
ENSMUSG00000093805.7	139.26	0.553021	0.001427	0.0206652	Gal3st2b
ENSMUSG00000062785.14	70.5886	0.550947	0.00183371	0.0248392	Kcnc3
ENSMUSG00000029161.7	2439.52	0.550122	0.00173762	0.0238754	Cgref1
ENSMUSG00000061878.15	259.4	0.54945	0.00323442	0.0375704	Sphk1
ENSMUSG00000077698.1	61.8944	0.548664	0.00306116	0.0360912	Snord12
ENSMUSG00000024338.15	1523.99	0.548577	0.00124308	0.0186015	Psmb8
ENSMUSG00000030866.8	1252.21	0.548182	0.000388924	0.00764096	Ern2
ENSMUSG00000045259.4	58.1664	0.54806	0.00226024	0.0289258	Klhdc9
ENSMUSG00000080683.1	45.2804	0.545044	0.00331057	0.0382733	Gm23991
ENSMUSG00000047343.4	43.9519	0.544837	0.00334928	0.0385145	Mettl21c
ENSMUSG00000081488.1	148.636	0.544268	0.000477342	0.00891095	Gm15368
ENSMUSG00000065353.1	7092.26	0.543957	0.00114778	0.0175267	Snora73b
ENSMUSG00000056515.9	102.899	0.541318	0.00426241	0.0461506	Rab31
ENSMUSG00000103887.1	40.916	0.539765	0.00371487	0.0418913	Gm37008
ENSMUSG00000112332.1	29.1823	0.539289	0.0042841	0.046249	4930466K18Rik
ENSMUSG00000060803.6	2269.44	0.538521	0.00275989	0.033564	Gstp1
ENSMUSG00000050064.14	131.156	0.537266	0.00113312	0.0173692	Zfp697
ENSMUSG00000015709.9	69.07	0.535649	0.00393571	0.0435557	Arnt2
ENSMUSG00000046840.16	137.726	0.535486	0.00076756	0.0127808	Hnf4aos
ENSMUSG00000026893.4	377.176	0.535454	0.000123298	0.00312833	Gca
ENSMUSG00000085574.1	43.2264	0.534239	0.0035874	0.0407881	Gm13053
ENSMUSG00000021831.9	1472.68	0.53282	4.87511e-05	0.00149667	Ero1l
ENSMUSG00000004612.9	66.6384	0.531476	0.00429933	0.0463679	Nkg7
ENSMUSG00000107971.1	64.1666	0.531448	0.00171904	0.0236793	Gm44260
ENSMUSG00000038507.6	1024.38	0.530188	0.000799832	0.0131485	Parp12
ENSMUSG00000021900.10	368.147	0.529296	0.00111661	0.0171688	Btd
ENSMUSG00000020282.18	360.084	0.529294	0.000334884	0.00678773	Rhbdf1
ENSMUSG00000019558.14	6060.93	0.529116	0.00162815	0.0227547	Slc6a8
ENSMUSG00000110195.1	457.258	0.528584	0.000136755	0.00336718	Pde2a
ENSMUSG00000006345.10	5420.41	0.526263	0.00341751	0.03916	Ggt1
ENSMUSG00000049044.16	51.2464	0.525336	0.00289304	0.034685	Rapgef4
ENSMUSG00000099923.2	53.3003	0.523941	0.00221342	0.028459	1700105P06Rik
ENSMUSG00000020400.17	1231.1	0.523725	0.000116288	0.00300085	Tnip1
ENSMUSG00000022340.15	61.5316	0.523143	0.00146446	0.0210553	Sybu
ENSMUSG00000085363.1	96.0839	0.522376	0.0042709	0.0461695	Gm15478
ENSMUSG00000085852.1	78.9291	0.520227	0.00167539	0.0232527	Gm13807
ENSMUSG00000048895.13	63.2908	0.519941	0.00193876	0.0257311	Cdk5r1
ENSMUSG00000025402.12	294.599	0.51994	0.00292899	0.0350015	Nab2
ENSMUSG00000071506.4	389.321	0.519046	0.000620035	0.0108578	Tmem139
ENSMUSG00000029001.15	76.6806	0.518293	0.00284642	0.0343018	Fbxo44
ENSMUSG00000024339.12	930.779	0.517995	0.00309326	0.0363528	Tap2
ENSMUSG00000047641.8	36.5085	0.516969	0.00435912	0.0468291	Krt87
ENSMUSG00000060771.14	62.6096	0.51658	0.00448124	0.0476838	Tsga10
ENSMUSG00000018604.18	2083.42	0.516038	0.00034739	0.00698971	Tbx3
ENSMUSG00000033669.8	529.091	0.515823	6.81793e-05	0.00197469	Zfp7
ENSMUSG00000025094.8	248.261	0.515776	0.000713512	0.0121468	Slc18a2
ENSMUSG00000022999.15	896.817	0.515628	2.42957e-05	0.000836929	Lmbr1l
ENSMUSG00000117829.1	51.6672	0.515616	0.00232999	0.0296118	Gm50336
ENSMUSG00000024462.17	154.014	0.514828	0.00393152	0.0435315	Gabbr1
ENSMUSG00000001225.12	3869.36	0.514236	0.000136675	0.00336718	Slc26a3
ENSMUSG00000058396.7	57.8783	0.513605	0.00196632	0.02598	Gpr182
ENSMUSG00000094439.1	578.982	0.513535	0.00417929	0.0455136	Gm21969
ENSMUSG00000073436.11	1161.59	0.512771	3.64669e-05	0.00116673	Eme2
ENSMUSG00000026921.19	205.238	0.512371	0.000157521	0.00376476	Egfl7
ENSMUSG00000112925.1	108.987	0.512057	0.00186068	0.0250045	Gm31763
ENSMUSG00000014195.15	2344	0.512018	1.9151e-06	0.00010037	Dnajc7
ENSMUSG00000047810.9	121.345	0.511966	0.00302222	0.0357662	Ccdc88b
ENSMUSG00000039384.8	58.3337	0.511324	0.00383301	0.0428503	Dusp10
ENSMUSG00000004113.18	59.7412	0.511193	0.00415702	0.0453547	Cacna1b
ENSMUSG00000030796.17	70.2457	0.511038	0.0021831	0.0281679	Tead2
ENSMUSG00000018736.14	612.239	0.509147	3.40384e-08	3.22954e-06	Ndel1
ENSMUSG00000041920.14	875.547	0.509104	0.000793584	0.0130923	Slc16a6
ENSMUSG00000028670.14	797.466	0.508997	2.16497e-06	0.000109866	Lypla2
ENSMUSG00000035372.2	864.786	0.508941	0.00397386	0.0438228	1810055G02Rik
ENSMUSG00000085651.1	313.859	0.508424	0.00168903	0.0233977	Gm11695
ENSMUSG00000066258.13	456.058	0.507397	0.0016046	0.0225078	Trim12a
ENSMUSG00000027346.15	1077.83	0.506558	0.000570872	0.0101585	Gpcpd1
ENSMUSG00000038319.14	52.9469	0.504129	0.00324504	0.0376541	Kcnh2
ENSMUSG00000026979.16	995.957	0.503919	4.25487e-07	2.73854e-05	Psd4
ENSMUSG00000018339.11	96.7363	0.50249	0.00243073	0.0305221	Gpx3
ENSMUSG00000007987.12	183.787	0.502335	0.000437157	0.00833857	Ift22
ENSMUSG00000029141.16	474.588	0.501435	7.52135e-06	0.000317165	Slc4a1ap
ENSMUSG00000040600.9	5988.4	0.501147	1.07686e-05	0.000422529	Eps8l3
ENSMUSG00000024955.14	3269.41	0.498634	2.72819e-05	0.000925315	Esrra
ENSMUSG00000084195.1	204.993	0.496923	0.00259442	0.0320473	Gm15372
ENSMUSG00000037847.14	128.399	0.494367	0.00154035	0.0218609	Nmrk1
ENSMUSG00000107253.1	363.76	0.494279	0.0033349	0.0384334	Gm43634
ENSMUSG00000021752.13	173.491	0.494085	0.000464308	0.0087472	Kctd6
ENSMUSG00000033467.12	84.5706	0.494057	0.00301513	0.0357207	Crlf2
ENSMUSG00000097195.9	517.842	0.493764	0.000838235	0.0135871	Snhg5
ENSMUSG00000048992.9	2752.86	0.493634	0.000213412	0.0047935	Prss32
ENSMUSG00000104945.1	75.6596	0.492967	0.00402325	0.0442779	Gm35715
ENSMUSG00000021134.17	5600.16	0.492298	0.00012723	0.00318974	Srsf5
ENSMUSG00000015468.14	206.906	0.490851	0.00127436	0.0189535	Notch4
ENSMUSG00000020900.15	97.2695	0.490047	0.00210274	0.0273556	Myh10
ENSMUSG00000032127.9	710.042	0.489783	4.00374e-06	0.000185538	Vps11
ENSMUSG00000077734.1	68.4574	0.488584	0.00335069	0.0385145	Snord83b
ENSMUSG00000058006.12	3321.18	0.488467	0.000317007	0.00654594	Mdn1
ENSMUSG00000108319.1	57.7892	0.487901	0.00273191	0.0333897	Gm44552
ENSMUSG00000017132.17	609.045	0.487387	2.37769e-05	0.000824216	Cyth1
ENSMUSG00000018167.10	687.502	0.487315	3.66157e-05	0.00116979	Stard3
ENSMUSG00000096929.7	603.883	0.485068	0.00266646	0.0327352	A330023F24Rik
ENSMUSG00000046324.12	1889.24	0.484054	0.000560289	0.0099863	Ermp1
ENSMUSG00000031887.13	730.944	0.483949	0.000209561	0.00472144	Tradd
ENSMUSG00000011034.6	28908	0.483535	0.00313624	0.0367211	Slc5a1
ENSMUSG00000041351.16	1013.58	0.481875	0.0003446	0.00693992	Rap1gap
ENSMUSG00000097443.2	417.045	0.481269	0.000394805	0.00772484	Gm17529
ENSMUSG00000025931.15	104.483	0.480328	0.00462086	0.0487138	Paqr8
ENSMUSG00000108741.1	99.7696	0.479847	0.00449812	0.047763	Gm44553
ENSMUSG00000036989.16	100.407	0.477004	0.00196595	0.02598	Trim3
ENSMUSG00000096263.1	63.9471	0.476636	0.00335439	0.0385369	Snord14c
ENSMUSG00000020431.5	93.7457	0.476178	0.00205337	0.026856	Adcy1
ENSMUSG00000098543.1	554.019	0.475449	0.00344126	0.0393706	Gm27533
ENSMUSG00000037344.14	367.182	0.474392	0.000411886	0.0079458	Slc12a9
ENSMUSG00000036246.14	505.245	0.473173	0.00121241	0.0182848	Gmip
ENSMUSG00000029201.14	4205.18	0.472961	0.00301398	0.0357207	Ugdh
ENSMUSG00000040097.16	549.383	0.471681	0.000811133	0.0132748	Flywch1
ENSMUSG00000077565.1	61.4976	0.469958	0.00466364	0.0490708	Gm23201
ENSMUSG00000028744.15	208.12	0.46925	0.0007086	0.0120912	Pqlc2
ENSMUSG00000039474.13	354.525	0.468381	0.00222492	0.0285734	Wfs1
ENSMUSG00000004319.15	4335.56	0.466284	3.76708e-06	0.000176428	Clcn3
ENSMUSG00000045106.12	117.986	0.465644	0.00434096	0.0466796	Ccdc73
ENSMUSG00000027533.10	97.6292	0.464881	0.00389669	0.0432765	Fabp5
ENSMUSG00000014850.15	910.976	0.464207	3.69423e-05	0.00117341	Msh3
ENSMUSG00000033105.12	813.371	0.463297	0.00119745	0.0181281	Lss
ENSMUSG00000041237.12	2637.01	0.462329	0.0019741	0.0260515	Pklr
ENSMUSG00000037106.8	1234.5	0.460681	7.90063e-05	0.00219859	Fer1l6
ENSMUSG00000052031.8	295.66	0.460385	0.0030356	0.0358312	Tagap1
ENSMUSG00000061046.9	176.225	0.46021	0.000467863	0.00879471	Haghl
ENSMUSG00000080463.1	111.288	0.460054	0.00304451	0.0359141	Gm22489
ENSMUSG00000026728.9	341.634	0.458682	0.00226329	0.0289481	Vim
ENSMUSG00000029727.7	8726.5	0.458534	0.00408248	0.044686	Cyp3a13
ENSMUSG00000038279.10	1002.93	0.457409	0.000240779	0.00524959	Nop2
ENSMUSG00000092386.1	662.712	0.457246	0.000216804	0.00484791	Gm20536
ENSMUSG00000023087.15	819.141	0.457162	0.00474945	0.0497123	Noct
ENSMUSG00000059288.14	350.038	0.456117	5.28187e-05	0.00159704	Cdyl
ENSMUSG00000015747.5	324.761	0.455541	4.98574e-05	0.00152003	Vps45
ENSMUSG00000024797.14	763.111	0.455367	3.72557e-05	0.00118166	Vps51
ENSMUSG00000027876.4	2248.04	0.455234	0.00391037	0.0433628	Reg4
ENSMUSG00000105537.1	137.184	0.455128	0.00243818	0.0305683	Gm47292
ENSMUSG00000037509.21	132.685	0.454836	0.00140743	0.0204626	Arhgef4
ENSMUSG00000068299.11	1858.55	0.454454	0.00275832	0.0335633	Nat8f4
ENSMUSG00000114584.1	141.104	0.454147	0.00381245	0.0427289	Gm47694
ENSMUSG00000024533.17	108.488	0.45391	0.00420923	0.0457548	Spire1
ENSMUSG00000062098.11	413.867	0.453516	0.000313644	0.00648281	Btbd3
ENSMUSG00000021280.9	2090.34	0.453434	0.00469502	0.0492596	Exoc3l4
ENSMUSG00000032285.15	76.9689	0.453215	0.00295165	0.0351778	Dnaja4
ENSMUSG00000037573.5	1761.02	0.452791	0.00155108	0.0219707	Tob1
ENSMUSG00000086968.8	3288.31	0.451394	4.27286e-06	0.000194327	4933431E20Rik
ENSMUSG00000024843.15	3521.37	0.45089	0.00135036	0.0197825	Chka
ENSMUSG00000015312.9	120.06	0.449781	0.00174112	0.0238937	Gadd45b
ENSMUSG00000074206.7	5.06649	0.449469	0.00340695	0.0390593	Adh6b
ENSMUSG00000047181.12	57.3227	0.449407	0.00454297	0.0481463	Samd14
ENSMUSG00000025372.16	122.797	0.447605	0.00156514	0.0221128	Baiap2
ENSMUSG00000062638.11	3984.91	0.445429	0.00323753	0.0375868	Btnl1
ENSMUSG00000034871.2	1109.26	0.443832	0.0025841	0.0319737	Fam151a
ENSMUSG00000020277.10	1075.75	0.443807	0.00236531	0.0299397	Pfkl
ENSMUSG00000027981.14	642.938	0.443579	0.000688458	0.0118393	Rnpc3
ENSMUSG00000025192.13	3604.14	0.443026	0.00274254	0.0334944	Entpd7
ENSMUSG00000029003.11	96.4255	0.441074	0.00380038	0.0426371	Mad2l2
ENSMUSG00000043592.15	1566.44	0.441049	5.17324e-05	0.00156635	Unc5cl
ENSMUSG00000039456.10	1235.81	0.440756	2.31465e-05	0.000806173	Morc3
ENSMUSG00000030653.17	508.939	0.440728	0.000380841	0.00752521	Gm45837
ENSMUSG00000030805.14	522.234	0.43929	0.0016363	0.0228252	Stx4a
ENSMUSG00000009035.15	377.463	0.439269	0.00159146	0.0224296	Tmem184b
ENSMUSG00000028709.3	501.528	0.43853	0.000361799	0.00722024	Mob3c
ENSMUSG00000029822.15	1183.87	0.438001	0.000898901	0.0143903	Osbpl3
ENSMUSG00000020847.15	391.556	0.437611	0.00195313	0.0258678	Rph3al
ENSMUSG00000024730.7	1714.45	0.436853	0.000129393	0.00322924	Ms4a8a
ENSMUSG00000096967.3	136.968	0.435877	0.00374802	0.0421356	Gm26621
ENSMUSG00000000605.9	1437.34	0.435765	6.60649e-06	0.000287965	Clcn4
ENSMUSG00000021360.16	856.107	0.435121	0.000137083	0.00337148	Gcnt2
ENSMUSG00000037085.8	142.312	0.434481	0.00111476	0.0171595	Trmt12
ENSMUSG00000091803.7	811.912	0.434152	0.000763219	0.0127659	Cox16
ENSMUSG00000049300.11	214.601	0.433108	0.000956356	0.0151339	Prmt6
ENSMUSG00000114602.1	166.06	0.432197	0.00185636	0.024964	Gm49223
ENSMUSG00000026383.14	619.647	0.430876	9.30139e-05	0.00250296	Epb41l5
ENSMUSG00000027456.8	818.22	0.430448	0.0011373	0.0174091	Sdcbp2
ENSMUSG00000046338.4	92.7016	0.430048	0.00389184	0.0432444	Gpat2
ENSMUSG00000022793.17	464.444	0.428537	0.000161765	0.00383291	B4galt4
ENSMUSG00000024937.15	1141.02	0.428533	0.00404543	0.0444351	Ehbp1l1
ENSMUSG00000007872.3	773.787	0.426987	0.00114817	0.0175267	Id3
ENSMUSG00000026019.15	566.081	0.426324	0.000139669	0.00342359	Wdr12
ENSMUSG00000043505.8	100.162	0.424484	0.0040351	0.0443438	Gimap5
ENSMUSG00000012422.14	1481.52	0.42396	0.00235166	0.0298012	Tmem167
ENSMUSG00000097316.2	211.345	0.421492	0.00309081	0.0363435	Gm10516
ENSMUSG00000033187.8	325.709	0.420221	0.00101096	0.015749	BC016579
ENSMUSG00000064061.13	244.416	0.417992	0.00256117	0.0318258	Dzip3
ENSMUSG00000049350.6	22217.7	0.415981	0.00320991	0.0373647	Zg16
ENSMUSG00000032773.9	107.676	0.415793	0.00439695	0.0471206	Chrm1
ENSMUSG00000116461.1	1340.49	0.415103	0.000653348	0.0113081	Gm44502
ENSMUSG00000033760.17	1340.56	0.414216	0.00145926	0.0210299	Rbm4b
ENSMUSG00000038264.8	717.937	0.413422	0.00288863	0.034685	Sema7a
ENSMUSG00000101166.6	293.895	0.40993	0.00200248	0.0262999	Gm28496
ENSMUSG00000030741.15	823.864	0.409731	0.000892481	0.0143083	Spns1
ENSMUSG00000064949.1	134.799	0.40944	0.00438734	0.0470812	Snora61
ENSMUSG00000110993.1	110.261	0.409181	0.00412972	0.0451357	Gm47963
ENSMUSG00000050708.16	8818.96	0.407229	0.00427254	0.0461695	Ftl1
ENSMUSG00000029033.16	207.661	0.406788	0.00151874	0.0216659	Acap3
ENSMUSG00000027230.9	530.241	0.404882	0.00242634	0.0305191	Creb3l1
ENSMUSG00000020538.15	2662.09	0.403352	0.00454722	0.0481682	Srebf1
ENSMUSG00000107390.1	237.756	0.403125	0.00148505	0.0212738	Gm43323
ENSMUSG00000040339.10	382.468	0.403072	0.00460655	0.0486095	Fam102b
ENSMUSG00000028906.17	3142.3	0.402598	1.35797e-05	0.00051272	Epb41
ENSMUSG00000022822.16	355.479	0.402216	0.00128226	0.0190582	Abcc5
ENSMUSG00000002409.18	200.14	0.401437	0.00359342	0.0408355	Dyrk1b
ENSMUSG00000025225.15	646.961	0.399224	0.000554769	0.00992004	Nfkb2
ENSMUSG00000030309.16	202.071	0.399055	0.00402508	0.0442779	Caprin2
ENSMUSG00000064340.1	1011.06	0.398052	0.00409668	0.0448191	mt-Tl1
ENSMUSG00000106078.1	154.093	0.397565	0.00358735	0.0407881	Gm43697
ENSMUSG00000045411.16	1214.76	0.396684	0.00193824	0.0257311	2410002F23Rik
ENSMUSG00000021196.14	5384.18	0.390203	0.00025877	0.0055789	Pfkp
ENSMUSG00000031937.7	663.943	0.389099	0.000101603	0.00268829	Vstm5
ENSMUSG00000023452.19	1960.55	0.388978	0.0012317	0.018494	Pisd
ENSMUSG00000031778.13	1353.29	0.38896	0.00449745	0.047763	Cx3cl1
ENSMUSG00000021113.5	299.493	0.386693	0.000386633	0.00760551	Snapc1
ENSMUSG00000029672.16	985.689	0.38585	0.00369681	0.0417946	Fam3c
ENSMUSG00000043962.16	3398.26	0.385339	1.33165e-05	0.000505382	Thrap3
ENSMUSG00000042745.9	755.717	0.384914	0.00155488	0.0220103	Id1
ENSMUSG00000108688.1	347.983	0.384694	0.000744419	0.012522	Gm44985
ENSMUSG00000024776.17	457.938	0.383403	0.000767589	0.0127808	Stambpl1
ENSMUSG00000023143.10	389.842	0.383116	0.00181532	0.0246203	Nagpa
ENSMUSG00000021938.12	796.276	0.382206	7.0024e-05	0.00200961	Pspc1
ENSMUSG00000030304.11	1915.84	0.381807	7.10258e-05	0.00203305	Ergic2
ENSMUSG00000042207.17	1938.28	0.381529	6.4835e-05	0.00189277	Kdm5b
ENSMUSG00000037126.16	150.237	0.379318	0.00373785	0.0420477	Psd
ENSMUSG00000055707.13	235.57	0.379079	0.000719161	0.0122146	Klhl26
ENSMUSG00000036523.16	409.778	0.378157	0.00254115	0.0316403	Greb1
ENSMUSG00000003134.10	698.692	0.377502	1.96155e-05	0.000698666	Tbc1d8
ENSMUSG00000002103.16	904.326	0.37745	0.000579131	0.010264	Acp2
ENSMUSG00000018599.5	161.737	0.377433	0.0022107	0.0284572	Mief2
ENSMUSG00000085095.2	453.208	0.375103	0.0042696	0.0461695	Gm15635
ENSMUSG00000028860.13	209.718	0.372823	0.00192385	0.0256448	Sytl1
ENSMUSG00000019978.16	1859.05	0.371806	0.00358231	0.0407723	Epb41l2
ENSMUSG00000062580.9	907.726	0.370689	0.00405628	0.0445321	Timm17a
ENSMUSG00000033781.7	316.097	0.37013	0.00237971	0.0300356	Asb13
ENSMUSG00000028233.6	562.448	0.369439	0.00149422	0.0213716	Tgs1
ENSMUSG00000039208.15	637.687	0.363402	0.0019193	0.0256046	Metrnl
ENSMUSG00000015488.14	797.724	0.363241	0.00018984	0.00438025	Cacfd1
ENSMUSG00000022414.8	646.884	0.362145	0.000598647	0.0105504	Tab1
ENSMUSG00000030103.11	1069.78	0.358826	0.00274352	0.0334944	Bhlhe40
ENSMUSG00000026335.16	527.751	0.358658	0.00162918	0.0227547	Pam
ENSMUSG00000046456.14	891.233	0.35609	0.000947521	0.0150157	Tmem150b
ENSMUSG00000027655.14	524.548	0.355207	0.000193239	0.00444471	Dhx35
ENSMUSG00000020752.11	1752.61	0.354935	0.00196022	0.0259305	Recql5
ENSMUSG00000029071.16	1745.43	0.353882	0.000736493	0.0124609	Dvl1
ENSMUSG00000059208.15	3161.33	0.353847	0.000164874	0.00388565	Hnrnpm
ENSMUSG00000039747.11	433.507	0.353764	0.000954209	0.0151108	Orai2
ENSMUSG00000103651.1	558.889	0.353343	0.00385365	0.0429937	Gm37206
ENSMUSG00000033987.16	202.226	0.349649	0.00371452	0.0418913	Dnah17
ENSMUSG00000012123.17	1437.84	0.348857	0.0021821	0.0281679	Crybg2
ENSMUSG00000026333.14	240.473	0.348256	0.00334565	0.0384969	Gin1
ENSMUSG00000022124.15	1620.66	0.346325	0.001951	0.0258678	Fbxl3
ENSMUSG00000040943.12	1460.6	0.345814	0.00112772	0.0172985	Tet2
ENSMUSG00000036873.13	284.344	0.345619	0.000829598	0.0134927	2410004B18Rik
ENSMUSG00000059811.13	3377.99	0.345356	0.00359959	0.0408555	Atl2
ENSMUSG00000027200.17	1238.17	0.343847	0.0030691	0.0361461	Sema6d
ENSMUSG00000010609.15	322.778	0.34359	0.00336286	0.0385986	Psen2
ENSMUSG00000019478.16	658.548	0.340827	0.00467775	0.0491722	Rab4a
ENSMUSG00000032479.15	1512.14	0.338464	0.00113577	0.0173977	Map4
ENSMUSG00000031996.17	3261.78	0.337886	0.00160025	0.022479	Aplp2
ENSMUSG00000004815.12	2031.69	0.337823	0.0018061	0.0245558	Dgkq
ENSMUSG00000078919.10	588.643	0.333318	0.000479358	0.00893449	Dpm1
ENSMUSG00000039220.16	1404.52	0.332932	0.000780438	0.0129457	Ppp1r10
ENSMUSG00000033854.10	382.851	0.331811	0.00381037	0.0427274	Kcnk10
ENSMUSG00000042406.8	2319.25	0.329864	0.000908949	0.0145089	Atf4
ENSMUSG00000025408.15	225.562	0.327101	0.00346135	0.0395799	Ddit3
ENSMUSG00000024773.15	1240.8	0.327093	0.00443215	0.0473595	Atg2a
ENSMUSG00000037656.9	654.125	0.325123	0.0016268	0.0227504	Slc20a2
ENSMUSG00000046434.16	3809.2	0.322009	0.000311591	0.0064649	Hnrnpa1
ENSMUSG00000028041.17	395.343	0.321153	0.00350521	0.0399982	Adam15
ENSMUSG00000030588.12	1065.89	0.321074	0.00313627	0.0367211	Yif1b
ENSMUSG00000036611.5	549.772	0.321049	0.00433417	0.0466358	Eepd1
ENSMUSG00000009828.15	1475.76	0.316773	0.00195529	0.0258808	Ick
ENSMUSG00000028917.14	292.722	0.315389	0.00424652	0.0460465	Plekhm2
ENSMUSG00000017561.16	328.007	0.314459	0.00281721	0.0340728	Crlf3
ENSMUSG00000036057.11	613.562	0.313619	0.00289247	0.034685	Ptpn23
ENSMUSG00000057469.8	327.094	0.312483	0.00477246	0.0498347	E2f6
ENSMUSG00000030281.16	2406.97	0.311928	0.00422392	0.0458466	Il17rc
ENSMUSG00000001672.14	931.069	0.310525	0.00442791	0.0473371	Marveld3
ENSMUSG00000066036.14	8601.87	0.306228	0.0022286	0.0285873	Ubr4
ENSMUSG00000118341.1	318.335	0.305409	0.0020716	0.0270143	Gm50252
ENSMUSG00000039840.8	1578.81	0.305398	0.00348454	0.0398243	Epg5
ENSMUSG00000019039.14	720.371	0.305338	0.0039475	0.0436425	Dalrd3
ENSMUSG00000071477.10	422.217	0.30461	0.00459329	0.0485161	Zfp777
ENSMUSG00000046707.9	750.377	0.297903	0.000139964	0.00342702	Csnk2a2
ENSMUSG00000002668.8	327.658	0.294313	0.00448556	0.0476987	Dennd1c
ENSMUSG00000054509.7	1463.58	0.293742	0.00270173	0.0331128	Parp4
ENSMUSG00000010936.11	668.358	0.292152	0.00282508	0.0341304	Vac14
ENSMUSG00000042105.18	400.047	0.291035	0.00190381	0.0254443	Inpp5f
ENSMUSG00000024527.10	2865.04	0.290953	0.0004242	0.00812208	Afg3l2
ENSMUSG00000061175.11	416.402	0.289914	0.00134722	0.01977	Fnip2
ENSMUSG00000022387.17	2767.69	0.289439	0.00287879	0.0346273	Brd1
ENSMUSG00000038807.19	1198.5	0.288961	0.000669631	0.0115517	Rap1gap2
ENSMUSG00000046110.15	719.875	0.287752	0.00318872	0.0371573	Serinc4
ENSMUSG00000034412.13	237.996	0.280732	0.00477714	0.0498598	Tbc1d10a
ENSMUSG00000045302.13	2435.58	0.280038	0.00280934	0.0340229	Preb
ENSMUSG00000118504.1	689.031	0.280031	0.00146185	0.0210342	AC163616.1
ENSMUSG00000039828.7	309.845	0.279452	0.00441118	0.0472271	Wdr70
ENSMUSG00000001376.17	946.809	0.279393	0.00114621	0.0175267	Vps50
ENSMUSG00000034902.17	666.895	0.278183	0.00417213	0.0454863	Pip5k1c
ENSMUSG00000033335.17	3372.18	0.273409	0.00276268	0.0335793	Dnm2
ENSMUSG00000025133.9	807.749	0.271679	0.00148097	0.021241	Ints4
ENSMUSG00000033819.16	1143.44	0.268123	0.00475206	0.0497159	Ppp1r16a
ENSMUSG00000033060.16	6582.51	0.264967	0.00370167	0.0418066	Lmo7
ENSMUSG00000024926.10	542.318	0.264585	0.00257791	0.0319331	Kat5
ENSMUSG00000017288.15	1049.13	0.263964	0.00234638	0.0297958	Vps53
ENSMUSG00000029185.14	564.835	0.263794	0.00425945	0.0461412	Fam114a1
ENSMUSG00000032870.8	568.444	0.263136	0.00355132	0.0404615	Smap2
ENSMUSG00000021638.12	3087.82	0.260733	0.00458315	0.0484323	Ocln
ENSMUSG00000038181.16	661.468	0.258447	0.00282505	0.0341304	Chpf2
ENSMUSG00000028999.15	766.6	0.257339	0.00199382	0.0262645	Rint1
ENSMUSG00000022801.13	1042.63	0.250363	0.00193423	0.02572	Lrch3
ENSMUSG00000022684.15	770.872	0.23625	0.00312609	0.0366799	Bfar
ENSMUSG00000021990.16	1342.85	0.233495	0.00111427	0.0171595	Spata13
ENSMUSG00000034518.14	461.3	0.231815	0.00468617	0.0492223	Hmgxb4
ENSMUSG00000042185.14	881.283	0.224695	0.00443447	0.0473613	Nfrkb
ENSMUSG00000003660.10	3524.07	0.219869	0.00478415	0.0498857	Snrnp200
ENSMUSG00000038705.13	641.997	0.219698	0.00330384	0.0382155	Gmeb2
ENSMUSG00000022961.18	10316	0.215845	0.000139338	0.00342173	Son
ENSMUSG00000040701.16	1276.8	0.214431	0.00384621	0.0429542	Ap1g2
ENSMUSG00000025220.8	2984.89	0.203513	0.00170149	0.0235259	Oga
ENSMUSG00000055296.14	2937.1	-0.199821	0.00316518	0.0369809	Tmem245
ENSMUSG00000054693.14	2636.78	-0.214856	0.00426516	0.0461577	Adam10
ENSMUSG00000042390.9	956.208	-0.217378	0.00381887	0.0427574	Gatad2b
ENSMUSG00000032216.15	5336.73	-0.217717	0.00460216	0.0485865	Nedd4
ENSMUSG00000027035.10	4945.86	-0.217781	0.00443946	0.0473915	Cers6
ENSMUSG00000053510.12	1501.48	-0.218516	0.00262239	0.0323203	Nrd1
ENSMUSG00000020628.16	793.416	-0.222689	0.00256755	0.0318405	Trappc12
ENSMUSG00000002996.17	1334.02	-0.226962	0.00159792	0.0224751	Hbp1
ENSMUSG00000026565.18	877.853	-0.232095	0.00313618	0.0367211	Pou2f1
ENSMUSG00000027466.15	1562.54	-0.234945	0.00387321	0.0431052	Rbck1
ENSMUSG00000039308.6	473.538	-0.235427	0.00297402	0.0353669	Ndst2
ENSMUSG00000053965.10	3133.77	-0.237725	0.00152719	0.0217442	Pde5a
ENSMUSG00000023845.7	4881.19	-0.238451	0.00476394	0.0497929	Lnpep
ENSMUSG00000028030.12	936.059	-0.243763	0.00274845	0.0335174	Tbck
ENSMUSG00000057132.16	583.796	-0.250739	0.00383914	0.042897	Rpgrip1
ENSMUSG00000092470.1	1218.85	-0.253968	0.00202764	0.0265669	Gm20518
ENSMUSG00000022779.16	712.244	-0.254878	0.00146204	0.0210342	Top3b
ENSMUSG00000008763.16	2594.31	-0.254995	0.0019898	0.0262272	Man1a2
ENSMUSG00000026427.16	570.272	-0.255441	0.00402166	0.0442779	Eif2d
ENSMUSG00000094410.7	5702.56	-0.258133	0.0012114	0.0182848	Gm38394
ENSMUSG00000019866.15	1682.29	-0.258518	0.00123608	0.0185219	Crybg1
ENSMUSG00000118575.1	952.597	-0.259322	0.00418055	0.0455136	BX908741.1
ENSMUSG00000030201.15	3660.61	-0.259732	0.00236828	0.0299429	Lrp6
ENSMUSG00000063179.13	559.38	-0.261926	0.0019528	0.0258678	Pstk
ENSMUSG00000074994.5	951.313	-0.262081	0.00388637	0.0432054	Qser1
ENSMUSG00000028292.14	743.982	-0.263115	0.002272	0.0289965	Rars2
ENSMUSG00000089875.2	496.718	-0.266691	0.00355003	0.0404615	Etohd2
ENSMUSG00000039159.16	577.755	-0.268028	0.00226757	0.0289691	Ube2h
ENSMUSG00000037896.17	1244.41	-0.269899	0.0010831	0.0167542	Rcor1
ENSMUSG00000027263.12	909.194	-0.270856	0.00106851	0.0165402	Tubgcp4
ENSMUSG00000059495.14	2646.06	-0.272146	0.000549091	0.00985856	Arhgef12
ENSMUSG00000038766.16	2197.58	-0.273194	0.000336751	0.0068176	Gabpb2
ENSMUSG00000015937.15	1875.6	-0.274336	0.00154197	0.0218697	H2afy
ENSMUSG00000005370.4	889.143	-0.276093	0.00425903	0.0461412	Msh6
ENSMUSG00000045917.17	336.974	-0.276331	0.00295724	0.0352245	Tmem268
ENSMUSG00000029221.15	1277.99	-0.277737	0.000578633	0.010264	Slc30a9
ENSMUSG00000049313.8	3169.11	-0.281298	0.00296038	0.0352281	Sorl1
ENSMUSG00000039262.16	1888.12	-0.281466	0.00434485	0.0466987	Prrc2b
ENSMUSG00000052040.10	1177.39	-0.282657	0.00222859	0.0285873	Klf13
ENSMUSG00000025813.14	992.652	-0.283029	0.00290438	0.0347831	Homer2
ENSMUSG00000003166.20	2530.52	-0.284881	0.000605318	0.0106339	Dgcr2
ENSMUSG00000005371.15	839.403	-0.285593	0.00227828	0.0290385	Fbxo11
ENSMUSG00000041974.10	287.366	-0.285719	0.00317932	0.0370674	Spidr
ENSMUSG00000024135.10	498.992	-0.290123	0.00131501	0.0193619	Srbd1
ENSMUSG00000005981.11	2035.74	-0.290625	0.00240288	0.0303108	Trap1
ENSMUSG00000031590.8	306.424	-0.290638	0.00450494	0.0478123	Frg1
ENSMUSG00000033577.18	5880.61	-0.293953	4.09776e-05	0.00128857	Myo6
ENSMUSG00000028412.17	4052.85	-0.294204	0.00175014	0.0240012	Slc44a1
ENSMUSG00000003746.16	2879.87	-0.294667	0.00350946	0.040026	Man1a
ENSMUSG00000028759.13	1984.7	-0.2952	0.00012336	0.00312833	Hp1bp3
ENSMUSG00000025577.7	201.571	-0.296948	0.00470653	0.0493421	Cbx2
ENSMUSG00000038398.8	305.982	-0.297648	0.00464205	0.0488903	Upf3a
ENSMUSG00000028565.18	988.419	-0.300423	0.00222231	0.0285566	Nfia
ENSMUSG00000022390.11	536.168	-0.30137	0.00225368	0.0288587	Zc3h7b
ENSMUSG00000114493.2	511.16	-0.302319	0.00332631	0.0383545	Gm47071
ENSMUSG00000059325.14	747.78	-0.303177	0.00465258	0.0489778	Hopx
ENSMUSG00000024431.15	3486.5	-0.306694	0.00254082	0.0316403	Nr3c1
ENSMUSG00000041997.16	1556.05	-0.307731	0.00123583	0.0185219	Tlk1
ENSMUSG00000030522.14	318.255	-0.311651	0.00181275	0.0246148	Mtmr10
ENSMUSG00000055991.15	222.971	-0.312458	0.00263805	0.0324588	Zkscan5
ENSMUSG00000033083.16	310.654	-0.313413	0.00390793	0.0433575	Tbc1d4
ENSMUSG00000002326.6	320.856	-0.314218	0.00159163	0.0224296	Gmpr2
ENSMUSG00000029823.16	3325.5	-0.31612	0.0016839	0.0233413	Luc7l2
ENSMUSG00000024012.18	1311.56	-0.316177	0.00451347	0.0478798	Mtch1
ENSMUSG00000042489.15	439.773	-0.316531	0.00262565	0.0323423	Clspn
ENSMUSG00000022533.14	5122.31	-0.317434	0.00193352	0.02572	Atp13a3
ENSMUSG00000040209.12	1436.23	-0.317631	0.00362705	0.0410903	Zfp704
ENSMUSG00000025477.14	903.739	-0.319051	0.00446918	0.0476395	Inpp5a
ENSMUSG00000036561.9	816.254	-0.319968	0.00130806	0.0192853	Ppp6r2
ENSMUSG00000024143.15	772.734	-0.321093	0.00130289	0.019222	Rhoq
ENSMUSG00000034744.13	577.864	-0.32277	0.00122082	0.0183882	Nagk
ENSMUSG00000002803.14	353.889	-0.323905	0.00148124	0.021241	Btbd6
ENSMUSG00000021144.14	425.14	-0.324688	0.00302728	0.0358036	Mta1
ENSMUSG00000073609.9	365.069	-0.325129	0.00418994	0.0455902	D2hgdh
ENSMUSG00000079469.10	550.693	-0.325989	0.000623863	0.0108988	Pigb
ENSMUSG00000062127.11	455.982	-0.3264	0.00292758	0.0350015	Cttnbp2nl
ENSMUSG00000020747.17	1972.87	-0.331075	0.00408036	0.0446851	Tmem94
ENSMUSG00000035776.14	166.04	-0.331154	0.00447314	0.0476587	Cd99l2
ENSMUSG00000023015.14	988.243	-0.331493	0.00258021	0.0319435	Racgap1
ENSMUSG00000047730.17	147284	-0.331752	0.0017981	0.024479	Fcgbp
ENSMUSG00000032400.18	427.145	-0.331953	0.00311028	0.0365139	Zwilch
ENSMUSG00000021033.11	761.297	-0.332246	0.00212111	0.0275294	Gstz1
ENSMUSG00000023923.10	600.207	-0.332536	0.00281574	0.0340728	Tbc1d5
ENSMUSG00000043262.16	429.736	-0.333006	0.000352502	0.0070603	Uevld
ENSMUSG00000021127.7	472.163	-0.33308	0.00139134	0.0202555	Zfp36l1
ENSMUSG00000058706.5	620.15	-0.333782	0.00144447	0.0208907	0610030E20Rik
ENSMUSG00000021811.7	375.795	-0.334335	0.00446093	0.0475977	Dnajc9
ENSMUSG00000044149.6	176.799	-0.335804	0.00385188	0.0429937	Nkrf
ENSMUSG00000029775.14	921.773	-0.338089	0.000980465	0.0153718	Klhdc10
ENSMUSG00000019214.14	356.583	-0.338253	0.00382384	0.0427695	Chtf18
ENSMUSG00000044982.7	145.537	-0.338952	0.00373482	0.0420477	Sft2d3
ENSMUSG00000009145.6	1241.01	-0.339683	0.00138661	0.0202076	Dqx1
ENSMUSG00000025494.8	402.792	-0.340166	0.00115096	0.0175571	Sigirr
ENSMUSG00000021982.14	437.197	-0.340199	0.00129838	0.0191812	Cdadc1
ENSMUSG00000078908.10	372.673	-0.340497	0.000844619	0.0136604	Mon1b
ENSMUSG00000000738.18	1159.24	-0.341482	0.00234852	0.0297958	Spg7
ENSMUSG00000005698.15	1366.87	-0.341653	5.34023e-05	0.00161247	Ctcf
ENSMUSG00000029804.17	562.522	-0.342018	0.00229804	0.0292564	Herc3
ENSMUSG00000036980.13	600.664	-0.34236	0.000303477	0.00631991	Taf6
ENSMUSG00000028107.14	958.427	-0.34257	0.00049401	0.00911496	Tars2
ENSMUSG00000034055.16	226.576	-0.342658	0.00243037	0.0305221	Phka1
ENSMUSG00000021244.15	1223.7	-0.343117	0.00281	0.0340229	Ylpm1
ENSMUSG00000106715.3	152.387	-0.345213	0.00370508	0.0418237	Tmem265
ENSMUSG00000078429.9	2169.62	-0.345431	0.000127864	0.00320143	Ctdsp2
ENSMUSG00000029414.11	668.788	-0.345713	0.00288826	0.034685	Kntc1
ENSMUSG00000053799.8	637.778	-0.345827	0.00173939	0.0238849	Exoc6
ENSMUSG00000033416.15	2031.76	-0.345954	0.00256482	0.0318258	Gucd1
ENSMUSG00000013418.8	5292.12	-0.346687	0.00152358	0.0217209	B4galnt2
ENSMUSG00000029149.14	567.768	-0.346927	0.000266564	0.00571892	Krtcap3
ENSMUSG00000067336.6	1331.54	-0.348785	0.000407626	0.00789846	Bmpr2
ENSMUSG00000031060.16	1056.61	-0.349955	0.000143581	0.00350778	Rbm10
ENSMUSG00000031090.14	1109.03	-0.350279	0.00124936	0.0186827	Nadsyn1
ENSMUSG00000039048.15	460.613	-0.350671	0.00148546	0.0212738	Foxred1
ENSMUSG00000031016.9	458.268	-0.351048	0.00332498	0.0383545	Wee1
ENSMUSG00000020311.17	457.791	-0.35112	0.00160929	0.0225388	Erlec1
ENSMUSG00000035765.10	449.458	-0.351511	0.000881415	0.0141719	Dym
ENSMUSG00000035024.16	1107.09	-0.352209	0.000544981	0.00980877	Ncapd3
ENSMUSG00000021054.6	719.13	-0.352885	0.00275693	0.0335633	Sgpp1
ENSMUSG00000057411.9	387.107	-0.352905	0.000858918	0.0138456	Fam173a
ENSMUSG00000037313.16	695.407	-0.353873	0.000765799	0.0127703	Tacc3
ENSMUSG00000023764.18	555.044	-0.354124	0.00349074	0.0398745	Sfi1
ENSMUSG00000031109.16	289.1	-0.354182	0.00225355	0.0288587	Enox2
ENSMUSG00000048047.3	509.914	-0.354507	0.00372282	0.0419457	Zbtb33
ENSMUSG00000037971.10	272.464	-0.354919	0.00432123	0.0465357	1110032A03Rik
ENSMUSG00000023909.4	981.321	-0.355474	0.00413488	0.0451697	Paqr4
ENSMUSG00000005893.14	2334.12	-0.355747	3.38951e-07	2.2609e-05	Nr2c2
ENSMUSG00000026413.12	708.983	-0.355784	0.00191276	0.0255329	Pkp1
ENSMUSG00000033713.12	1177.78	-0.355909	0.000117654	0.00302193	Foxn3
ENSMUSG00000026932.14	759.57	-0.357045	0.000550334	0.00986275	Nacc2
ENSMUSG00000039395.8	211.307	-0.357507	0.00184467	0.0249223	Mreg
ENSMUSG00000003228.9	195.761	-0.357549	0.001798	0.024479	Grk5
ENSMUSG00000031446.14	1326.26	-0.35775	7.87843e-06	0.000330324	Cul4a
ENSMUSG00000025026.15	3203	-0.359234	0.00198869	0.0262272	Add3
ENSMUSG00000051615.14	247.855	-0.359451	0.00364813	0.0412867	Rap2a
ENSMUSG00000030505.17	484.954	-0.361088	0.00135167	0.0197825	Prmt3
ENSMUSG00000062510.12	202.767	-0.363324	0.00436758	0.0468972	Nsl1
ENSMUSG00000022559.8	388.252	-0.364646	0.00129103	0.0190982	Fbxl6
ENSMUSG00000039509.8	728.099	-0.364927	0.00119924	0.0181302	Nup133
ENSMUSG00000029627.12	131.381	-0.365399	0.00407284	0.0446719	Zkscan14
ENSMUSG00000037514.17	973.275	-0.366393	5.75047e-05	0.00171749	Pank2
ENSMUSG00000034308.13	226.48	-0.367789	0.00220765	0.0284346	Sdr42e1
ENSMUSG00000040466.16	240.937	-0.368542	0.00308686	0.0363164	Blvrb
ENSMUSG00000099112.1	266.962	-0.368555	0.00259419	0.0320473	Gm27406
ENSMUSG00000029833.17	882.672	-0.369465	0.00218833	0.0282188	Trim24
ENSMUSG00000004897.16	2123.91	-0.369703	0.00440101	0.0471411	Hdgf
ENSMUSG00000006941.5	164.483	-0.369789	0.00294844	0.0351767	Eif1b
ENSMUSG00000031295.13	344.136	-0.370854	0.000808287	0.013248	Phka2
ENSMUSG00000020883.18	626.48	-0.372036	0.000856681	0.0138351	Fbxl20
ENSMUSG00000020841.5	3887.25	-0.372054	0.000498546	0.00914742	Cpd
ENSMUSG00000001911.16	510.45	-0.372286	0.00169566	0.0234614	Nfix
ENSMUSG00000073437.10	518.847	-0.372627	0.00240773	0.0303514	D330041H03Rik
ENSMUSG00000097060.1	641.579	-0.372824	0.000281239	0.00596399	Gm26759
ENSMUSG00000020420.8	186.548	-0.37326	0.00379557	0.0426048	Zfp607a
ENSMUSG00000039917.10	383.743	-0.374668	0.000513082	0.00934931	Rhbdd2
ENSMUSG00000041688.16	1025.75	-0.375506	0.000629463	0.0109725	Amot
ENSMUSG00000104950.1	121.358	-0.375931	0.00322385	0.0374873	4833413G10Rik
ENSMUSG00000028266.17	231.043	-0.376287	0.00470736	0.0493421	Lmo4
ENSMUSG00000054408.9	1603.9	-0.376643	0.00478076	0.049874	Spcs3
ENSMUSG00000024845.17	558.394	-0.377312	0.000371714	0.00737796	Tmem134
ENSMUSG00000026047.13	160.854	-0.378862	0.00247046	0.0308625	Poglut2
ENSMUSG00000066829.7	258.316	-0.379593	0.00315504	0.0369016	Zfp810
ENSMUSG00000006395.16	227.269	-0.380306	0.00396284	0.0437244	Hyi
ENSMUSG00000063760.9	233.387	-0.380571	0.00421485	0.0457708	Rnf217
ENSMUSG00000028414.17	479.512	-0.381075	0.000853007	0.0137859	Fktn
ENSMUSG00000038072.14	422.216	-0.381247	0.000522834	0.00946433	Galnt11
ENSMUSG00000033610.16	531.181	-0.381731	0.000787243	0.0130194	Pank1
ENSMUSG00000003779.16	728.506	-0.384658	0.00226653	0.0289691	Kif20a
ENSMUSG00000022360.8	1459.88	-0.385192	0.00143748	0.0208034	Atad2
ENSMUSG00000059878.12	324.621	-0.385875	0.00327693	0.0379441	Zfp422
ENSMUSG00000003345.16	1444.45	-0.385973	0.000144452	0.00352515	Csnk1g2
ENSMUSG00000005233.16	291.177	-0.386066	0.00133579	0.0196415	Spc25
ENSMUSG00000031399.15	216.368	-0.386203	0.00122141	0.0183882	Fam3a
ENSMUSG00000003031.14	778.601	-0.386359	7.33126e-05	0.00207157	Cdkn1b
ENSMUSG00000054452.10	3177.72	-0.386829	0.00463111	0.0487985	Tle5
ENSMUSG00000029130.12	345.638	-0.3869	0.00177059	0.0242255	Rnf32
ENSMUSG00000031119.4	748.529	-0.387286	0.00161357	0.0225798	Gpc4
ENSMUSG00000026605.14	1689.02	-0.387928	0.00227235	0.0289965	Cenpf
ENSMUSG00000055660.9	431.765	-0.38885	0.00332406	0.0383545	Mettl4
ENSMUSG00000097365.7	316.384	-0.390399	0.00343743	0.0393472	C030034L19Rik
ENSMUSG00000040084.9	964.952	-0.390756	0.000523669	0.00947165	Bub1b
ENSMUSG00000016409.4	264.087	-0.392174	0.00268498	0.0329258	Nkap
ENSMUSG00000056267.14	385.573	-0.393729	0.00448149	0.0476838	Cep70
ENSMUSG00000027331.15	598.195	-0.39457	0.000514158	0.00935894	Knstrn
ENSMUSG00000103472.1	176.916	-0.395543	0.0045196	0.0479217	Pcdhga7
ENSMUSG00000024597.11	10305.2	-0.395891	0.00441775	0.0472514	Slc12a2
ENSMUSG00000037544.14	460.102	-0.396018	0.000392939	0.00769767	Dlgap5
ENSMUSG00000028696.12	159.88	-0.396178	0.00392589	0.043513	Ipp
ENSMUSG00000015653.13	427.508	-0.3971	0.00124083	0.0185804	Steap2
ENSMUSG00000022978.11	206.028	-0.398254	0.00296075	0.0352281	Mis18a
ENSMUSG00000074882.3	833.921	-0.401997	0.00456351	0.048271	Cyp2c68
ENSMUSG00000113529.1	412.625	-0.402272	0.00284216	0.0342846	Gm47484
ENSMUSG00000009905.5	686.148	-0.402542	0.000174394	0.00406648	Kdsr
ENSMUSG00000042029.7	839.804	-0.403814	0.000814952	0.0133151	Ncapg2
ENSMUSG00000004018.9	175.226	-0.404247	0.00288445	0.0346764	Fancl
ENSMUSG00000021697.12	162.997	-0.404642	0.00359578	0.0408413	Depdc1b
ENSMUSG00000033096.7	561.007	-0.404659	0.000962772	0.0151945	Apmap
ENSMUSG00000027775.9	684.753	-0.404784	0.000504253	0.00923428	Mfsd1
ENSMUSG00000068747.14	4618.91	-0.405142	2.80779e-05	0.00094359	Sort1
ENSMUSG00000038812.16	277.276	-0.405761	0.00152468	0.0217225	Trmt112
ENSMUSG00000033933.13	216.42	-0.406398	0.000912208	0.0145487	Vhl
ENSMUSG00000066800.11	2039.4	-0.406547	0.000348098	0.00699756	Rnasel
ENSMUSG00000089810.1	118.938	-0.406932	0.00306601	0.0361291	Gm16536
ENSMUSG00000021391.10	185.31	-0.407542	0.00117837	0.0179008	Cenpp
ENSMUSG00000001942.8	935.517	-0.408306	0.000797432	0.0131189	Siae
ENSMUSG00000027160.16	362.197	-0.409572	0.00183715	0.0248459	Ccdc34
ENSMUSG00000055053.18	513.27	-0.410386	0.00177407	0.0242552	Nfic
ENSMUSG00000101599.1	466.839	-0.410458	0.0024601	0.0307855	Gm20342
ENSMUSG00000032329.4	399.708	-0.411311	0.000522562	0.00946433	Hmg20a
ENSMUSG00000025474.9	394.297	-0.411442	7.84766e-05	0.00218939	Tubgcp2
ENSMUSG00000032565.9	173.61	-0.41262	0.00256467	0.0318258	Nudt16
ENSMUSG00000030189.15	1883.49	-0.412743	0.00168171	0.0233257	Ybx3
ENSMUSG00000038379.15	315.106	-0.412803	0.00211528	0.02747	Ttk
ENSMUSG00000028102.15	284.14	-0.412866	0.000417444	0.00801813	Pex11b
ENSMUSG00000025381.3	713.895	-0.41338	0.00070836	0.0120912	Cnpy2
ENSMUSG00000049721.14	352.653	-0.413582	0.00385683	0.0430074	Gal3st1
ENSMUSG00000090247.7	263.193	-0.413651	0.00188783	0.0252614	Bloc1s1
ENSMUSG00000045867.10	146.493	-0.414529	0.00122215	0.0183882	Cradd
ENSMUSG00000032584.12	1201.94	-0.414954	0.000607353	0.0106526	Mst1r
ENSMUSG00000028068.14	919.772	-0.415407	0.00135412	0.019791	Iqgap3
ENSMUSG00000036879.15	953.767	-0.417044	3.88934e-05	0.00123006	Phkb
ENSMUSG00000060032.6	650.186	-0.417077	0.000653458	0.0113081	H2afj
ENSMUSG00000007029.16	2618.39	-0.417129	0.00152841	0.0217475	Vars
ENSMUSG00000039473.8	1378.7	-0.41996	2.28988e-07	1.61554e-05	Ubn1
ENSMUSG00000024098.6	481.645	-0.42005	0.000184128	0.00426186	Twsg1
ENSMUSG00000041840.8	171.376	-0.420328	0.00184984	0.024935	Haus1
ENSMUSG00000026730.12	142.245	-0.420552	0.00414856	0.0452967	Pter
ENSMUSG00000041607.17	828.408	-0.42119	0.000125926	0.00316785	Mbp
ENSMUSG00000042271.13	280.872	-0.421288	0.00476385	0.0497929	Nxt2
ENSMUSG00000041491.8	155.817	-0.421498	0.00232568	0.0295742	Cep78
ENSMUSG00000093803.3	396.487	-0.421765	0.000923256	0.0146629	Ppp2r3d
ENSMUSG00000030498.15	175.333	-0.422203	0.00241149	0.0303671	Gas2
ENSMUSG00000028848.13	191.096	-0.422718	0.000791095	0.0130635	Gpn2
ENSMUSG00000008429.8	415.467	-0.422742	0.000329548	0.00669808	Herpud2
ENSMUSG00000040274.11	1572.81	-0.423131	0.0026406	0.032472	Cdk6
ENSMUSG00000078776.9	108.731	-0.423301	0.0032574	0.0377577	9530053A07Rik
ENSMUSG00000022678.16	378.313	-0.424507	0.000416841	0.00801539	Nde1
ENSMUSG00000031546.6	235.256	-0.424843	0.00115979	0.0176673	Gins4
ENSMUSG00000066057.7	162.096	-0.424919	0.00130964	0.0192956	Gm1976
ENSMUSG00000044461.6	291.275	-0.427948	0.00360075	0.0408555	Shisa2
ENSMUSG00000102049.1	2534.75	-0.42819	1.58977e-05	0.000585184	Zbed6
ENSMUSG00000026600.12	1178.51	-0.428225	0.000285826	0.00604961	Soat1
ENSMUSG00000021340.13	1072.81	-0.428362	5.59184e-06	0.000248161	Gpld1
ENSMUSG00000061410.6	1255.51	-0.428533	6.56608e-05	0.00191181	Zcchc14
ENSMUSG00000050619.14	579.813	-0.42938	7.18348e-05	0.00204293	Zscan29
ENSMUSG00000024958.13	261.101	-0.429551	0.000740562	0.012493	Gpr137
ENSMUSG00000073422.11	250.607	-0.430133	0.00177864	0.0243026	H2-Ke6
ENSMUSG00000035757.16	673.147	-0.430988	0.000102831	0.00270756	Selenoo
ENSMUSG00000022881.15	264.242	-0.431095	0.00338878	0.0388712	Rfc4
ENSMUSG00000002297.16	547.494	-0.432678	0.000534555	0.00964478	Dbf4
ENSMUSG00000078348.4	427.6	-0.432716	0.00182215	0.0246978	Sf3b5
ENSMUSG00000027490.17	127.186	-0.432922	0.00386963	0.0431052	E2f1
ENSMUSG00000024791.10	190.418	-0.433084	0.00303585	0.0358312	Cdca5
ENSMUSG00000024357.10	447.226	-0.433607	0.000650745	0.0112789	Sil1
ENSMUSG00000022419.16	1692.6	-0.433636	0.000150442	0.00363504	Deptor
ENSMUSG00000017009.3	2680.16	-0.43419	0.000510839	0.00933161	Sdc4
ENSMUSG00000026960.6	250.467	-0.434209	0.000409893	0.00792147	Arl6ip6
ENSMUSG00000020056.16	279.863	-0.434372	0.000367953	0.00731652	Washc3
ENSMUSG00000034189.5	432.24	-0.434577	0.000160893	0.00382048	Hsdl1
ENSMUSG00000020289.15	347.011	-0.43486	0.000116759	0.0030095	Nprl3
ENSMUSG00000018509.8	794.306	-0.435123	0.000320569	0.00658857	Cenpv
ENSMUSG00000050890.15	500.588	-0.435251	3.88246e-05	0.00122965	Pdik1l
ENSMUSG00000019947.10	979.22	-0.43698	0.00126351	0.0188484	Arid5b
ENSMUSG00000029233.15	203.177	-0.437003	0.00171704	0.0236665	Srd5a3
ENSMUSG00000020914.17	6159.31	-0.437706	0.000200245	0.00458667	Top2a
ENSMUSG00000058997.8	2342.18	-0.438272	6.15091e-05	0.00181737	Vwa8
ENSMUSG00000109754.1	366.176	-0.438549	0.000817963	0.013337	Gm39214
ENSMUSG00000075528.13	389.196	-0.438606	0.00117008	0.0177994	Aarsd1
ENSMUSG00000045962.16	3410.15	-0.439036	9.79957e-06	0.000394892	Wnk1
ENSMUSG00000054312.6	319.721	-0.439341	0.0018944	0.0253338	Mrps21
ENSMUSG00000021238.11	452.723	-0.441138	0.00216306	0.0280078	Aldh6a1
ENSMUSG00000028456.18	1823.33	-0.443191	4.37572e-05	0.00136622	Unc13b
ENSMUSG00000055737.12	280.406	-0.443407	0.00136668	0.0199492	Ghr
ENSMUSG00000028415.4	6243.41	-0.443448	0.00188721	0.0252614	Spink4
ENSMUSG00000030199.16	1101.8	-0.443552	5.74858e-05	0.00171749	Etv6
ENSMUSG00000024736.15	122.597	-0.443988	0.00387344	0.0431052	Tmem132a
ENSMUSG00000049624.14	400.014	-0.444132	0.00017923	0.00415724	Slc17a5
ENSMUSG00000031985.9	843.17	-0.444474	0.000171497	0.00402451	Gnpat
ENSMUSG00000032333.6	146.378	-0.44521	0.00121278	0.0182848	Stoml1
ENSMUSG00000041684.11	196.775	-0.445398	0.00207546	0.0270326	Bivm
ENSMUSG00000031928.15	527.386	-0.446981	1.35259e-05	0.000511567	Mre11a
ENSMUSG00000043153.6	83.2484	-0.448536	0.00430829	0.046419	Crppa
ENSMUSG00000032782.19	356.589	-0.448554	0.00080923	0.0132535	Cntrob
ENSMUSG00000051154.11	387.144	-0.44891	0.00065421	0.0113122	Commd3
ENSMUSG00000026131.20	4547.42	-0.449443	0.00197094	0.0260254	Dst
ENSMUSG00000037826.5	259.184	-0.450647	0.000397042	0.00775483	Ppm1k
ENSMUSG00000022604.18	112.615	-0.450733	0.00372351	0.0419457	Cep97
ENSMUSG00000023921.9	829.812	-0.450776	0.00017759	0.00412859	Mmut
ENSMUSG00000024645.5	347.298	-0.4509	0.000365429	0.00727948	Timm21
ENSMUSG00000069662.5	861.942	-0.451218	0.00119924	0.0181302	Marcks
ENSMUSG00000048327.6	394.64	-0.451878	0.00100418	0.0156654	Ckap2l
ENSMUSG00000031910.14	375.649	-0.452286	0.00027842	0.00592133	Has3
ENSMUSG00000108314.1	58.01	-0.453227	0.00407871	0.0446851	Prkcz2
ENSMUSG00000022322.8	301.397	-0.453315	0.000896219	0.0143578	Shcbp1
ENSMUSG00000022561.13	776.817	-0.453879	0.000498678	0.00914742	Gpaa1
ENSMUSG00000061838.7	1758.63	-0.454375	0.00047769	0.00891095	Suclg2
ENSMUSG00000019813.16	137.913	-0.454562	0.00251322	0.0313433	Cep57l1
ENSMUSG00000057181.15	193.01	-0.454826	0.00181175	0.0246148	5730455P16Rik
ENSMUSG00000022641.15	579.486	-0.454962	0.000224803	0.00496824	Bbx
ENSMUSG00000052214.9	721.737	-0.455179	0.000162291	0.00384123	Opa3
ENSMUSG00000019373.11	869.888	-0.455487	0.000419643	0.00805334	Cops3
ENSMUSG00000024691.13	255.471	-0.456324	0.00128895	0.0190841	Fam111a
ENSMUSG00000048930.12	259.338	-0.457981	0.000381516	0.00753178	Tada3
ENSMUSG00000006589.8	1165.46	-0.45852	0.00310876	0.0365139	Aprt
ENSMUSG00000037499.9	77.2403	-0.458792	0.00370022	0.0418066	Nenf
ENSMUSG00000110104.1	485.185	-0.45891	0.00259365	0.0320473	Gm45717
ENSMUSG00000040102.10	362.296	-0.459825	0.00127393	0.0189535	Klhl42
ENSMUSG00000110344.1	161.026	-0.460079	0.00461097	0.0486328	Gm45716
ENSMUSG00000009575.14	3504.01	-0.460473	0.000262408	0.00563525	Cbx5
ENSMUSG00000028438.16	412.555	-0.46213	0.000119493	0.00305138	Kif24
ENSMUSG00000087881.1	569.074	-0.462236	0.00093513	0.01483	Gm22442
ENSMUSG00000030214.7	1047.97	-0.462312	0.00145632	0.0210069	Plbd1
ENSMUSG00000000957.11	337.931	-0.462733	0.000923043	0.0146629	Mmp14
ENSMUSG00000030871.11	413.058	-0.463061	8.25665e-05	0.00227182	Ears2
ENSMUSG00000034793.15	349.402	-0.463063	0.000969497	0.0152542	G6pc3
ENSMUSG00000028760.16	1118.1	-0.46316	0.000765363	0.0127703	Eif4g3
ENSMUSG00000024588.9	679.942	-0.463967	5.40698e-07	3.34321e-05	Fech
ENSMUSG00000024524.17	216.44	-0.465167	0.000426607	0.00815853	Gnal
ENSMUSG00000021175.15	426.902	-0.465438	0.00122407	0.0184046	Cdca7l
ENSMUSG00000052139.18	386.977	-0.46658	0.000177194	0.00412739	Babam2
ENSMUSG00000043631.8	129.769	-0.466616	0.00316488	0.0369809	Ecm2
ENSMUSG00000044201.10	174.977	-0.466926	0.00134819	0.019771	Cdc25c
ENSMUSG00000021418.15	100.314	-0.466945	0.0027886	0.0338383	Rpp40
ENSMUSG00000029993.16	279.31	-0.467213	0.000215494	0.00482847	Nfu1
ENSMUSG00000015749.12	681.357	-0.467245	0.000495344	0.00913192	Anp32e
ENSMUSG00000002032.17	78.8672	-0.467313	0.00261967	0.0323203	Tmem25
ENSMUSG00000022376.8	269.389	-0.467916	0.00313952	0.0367396	Adcy8
ENSMUSG00000040234.16	776.974	-0.468133	0.000399507	0.00778788	Tm7sf3
ENSMUSG00000085566.1	211.07	-0.469148	0.00055365	0.00990809	A730017L22Rik
ENSMUSG00000055134.5	254.665	-0.470847	0.000403666	0.00784244	9130017K11Rik
ENSMUSG00000023963.10	149.429	-0.471461	0.0015582	0.0220431	Cyp39a1
ENSMUSG00000027469.16	773.924	-0.471563	0.000240873	0.00524959	Tpx2
ENSMUSG00000024855.10	108.711	-0.472033	0.00147935	0.021241	Pacs1
ENSMUSG00000078656.11	562.593	-0.472257	0.00160472	0.0225078	Vps25
ENSMUSG00000080989.1	56.8702	-0.473263	0.00407307	0.0446719	Gm14048
ENSMUSG00000058325.6	2039.88	-0.474285	2.32202e-07	1.62778e-05	Dock1
ENSMUSG00000036565.7	1114.64	-0.474531	1.15938e-06	6.41964e-05	Ttyh3
ENSMUSG00000026955.13	227.277	-0.475801	0.000328752	0.00668808	Sapcd2
ENSMUSG00000074218.3	377.061	-0.476202	0.00423983	0.0459966	Cox7a1
ENSMUSG00000022701.18	187.878	-0.476366	0.00471907	0.0494413	Ccdc191
ENSMUSG00000111128.1	244.436	-0.477072	0.000228621	0.00502738	Gm49338
ENSMUSG00000099913.1	554.49	-0.477301	0.00117175	0.0178125	Gm28551
ENSMUSG00000008855.17	401.493	-0.47851	0.000815241	0.0133151	Hdac5
ENSMUSG00000054469.14	1498.45	-0.479061	0.00028901	0.00609941	Lclat1
ENSMUSG00000031703.8	1306.73	-0.479419	0.000178364	0.00414152	Itfg1
ENSMUSG00000040586.8	264.482	-0.479707	0.000617144	0.0108157	Ofd1
ENSMUSG00000025959.13	248.83	-0.479876	0.000742071	0.0125072	Klf7
ENSMUSG00000049657.9	263.669	-0.480033	7.21861e-05	0.00204763	Zbtb5
ENSMUSG00000060261.15	1425.69	-0.481037	5.33952e-06	0.000238335	Gtf2i
ENSMUSG00000040596.15	458.815	-0.482322	0.000430433	0.00821742	Pogk
ENSMUSG00000090026.1	46.1927	-0.48694	0.00468842	0.0492223	Gm15996
ENSMUSG00000020308.6	152.821	-0.487701	0.00184597	0.0249223	Tpgs1
ENSMUSG00000034349.14	1851.69	-0.488332	0.000461861	0.0087341	Smc4
ENSMUSG00000001240.13	551.898	-0.488514	0.00145983	0.0210299	Ramp2
ENSMUSG00000103585.1	183.439	-0.488609	0.000803843	0.0131849	Pcdhgb4
ENSMUSG00000031851.14	100.04	-0.488712	0.00149879	0.021423	Ntpcr
ENSMUSG00000048578.11	12085.1	-0.488938	6.19626e-05	0.00182831	Mlec
ENSMUSG00000062901.3	921.583	-0.489334	0.00110256	0.0170313	Klhl24
ENSMUSG00000040327.16	102.744	-0.489555	0.00265829	0.0326616	Cul9
ENSMUSG00000022940.17	268.228	-0.489886	0.00163237	0.0227849	Pigp
ENSMUSG00000015217.11	376.649	-0.492961	0.000250462	0.00543615	Hmgb3
ENSMUSG00000109685.1	794.531	-0.493095	0.0044977	0.047763	Gm45912
ENSMUSG00000037787.14	264.819	-0.493257	0.000109785	0.00286895	Apopt1
ENSMUSG00000039765.15	345.062	-0.494462	6.54417e-05	0.00190795	Cc2d2a
ENSMUSG00000113965.1	89.3354	-0.494903	0.00403481	0.0443438	A730091E23Rik
ENSMUSG00000009281.6	93.6201	-0.495161	0.00279342	0.0338781	Rarres2
ENSMUSG00000027306.15	737.938	-0.496645	0.000396108	0.00774345	Nusap1
ENSMUSG00000097119.2	251.291	-0.496833	0.00022437	0.00496364	B230354K17Rik
ENSMUSG00000106431.1	640.903	-0.497863	0.00185654	0.024964	Gm44492
ENSMUSG00000048668.16	383.699	-0.498099	0.000218252	0.00486743	Rhno1
ENSMUSG00000005682.9	880.276	-0.498416	5.03653e-05	0.00153339	Pan2
ENSMUSG00000020140.15	590.144	-0.498547	0.00419487	0.0456213	Lgr5
ENSMUSG00000030610.13	154.331	-0.499228	0.000424332	0.00812208	Det1
ENSMUSG00000024590.8	1397.25	-0.499562	6.42193e-05	0.00188228	Lmnb1
ENSMUSG00000017721.15	1435.64	-0.499595	0.000463609	0.0087472	Pigt
ENSMUSG00000055612.15	1254.53	-0.500197	0.000880612	0.0141696	Cdca7
ENSMUSG00000063689.4	105.802	-0.500327	0.00291528	0.0348946	Hist2h2ab
ENSMUSG00000041309.17	91.7936	-0.500532	0.00223726	0.0286818	Nkx6-2
ENSMUSG00000060981.7	3028.85	-0.501393	0.00363158	0.0411206	Hist1h4h
ENSMUSG00000050188.8	54.1279	-0.50237	0.00295173	0.0351778	Lsm10
ENSMUSG00000029445.13	268.034	-0.502768	0.00179822	0.024479	Hpd
ENSMUSG00000097239.7	378.725	-0.503745	0.000512188	0.00934076	Gm27029
ENSMUSG00000049396.6	319.551	-0.503994	0.000480119	0.0089411	Gemin4
ENSMUSG00000035212.14	637.34	-0.504107	9.73451e-06	0.000394615	Leprot
ENSMUSG00000069274.3	2165.93	-0.504125	0.00455633	0.0482182	Hist1h4f
ENSMUSG00000052656.12	1255.84	-0.506237	4.6937e-05	0.00145109	Rnf103
ENSMUSG00000045871.5	129.439	-0.506354	0.00184912	0.024935	Slitrk6
ENSMUSG00000008822.15	60.0442	-0.506647	0.0031781	0.0370674	Acyp1
ENSMUSG00000060591.9	669.544	-0.507779	0.00102224	0.0158686	Ifitm2
ENSMUSG00000101972.1	710.313	-0.509384	0.004482	0.0476838	Hist1h3i
ENSMUSG00000024790.8	160.928	-0.509841	0.000466517	0.00877689	Sac3d1
ENSMUSG00000026196.7	287.588	-0.510818	0.000404977	0.00786099	Bard1
ENSMUSG00000021983.16	640.539	-0.510982	4.57933e-05	0.00141972	Atp8a2
ENSMUSG00000026544.6	40.5355	-0.511152	0.00415799	0.0453547	Dusp23
ENSMUSG00000042284.10	823.916	-0.511454	0.000859058	0.0138456	Itga1
ENSMUSG00000037339.17	485.279	-0.511726	2.44441e-06	0.000121922	Fam53a
ENSMUSG00000028654.13	358.277	-0.511785	0.000223445	0.00495314	Mycl
ENSMUSG00000052565.7	3708.02	-0.512162	0.00179173	0.0244359	Hist1h1d
ENSMUSG00000023017.10	79.9845	-0.512246	0.00203285	0.0266036	Asic1
ENSMUSG00000027430.12	120.422	-0.512875	0.00215029	0.0278752	Dtd1
ENSMUSG00000041498.13	405.855	-0.513815	9.04659e-06	0.000368766	Kif14
ENSMUSG00000031583.13	677.619	-0.514883	1.05361e-05	0.00041563	Wrn
ENSMUSG00000032718.4	337.139	-0.516373	9.86339e-05	0.00262531	Mansc1
ENSMUSG00000070315.12	323.774	-0.517372	0.000416937	0.00801539	4930581F22Rik
ENSMUSG00000032952.11	356.484	-0.517761	8.66153e-05	0.00237136	Ap4b1
ENSMUSG00000029910.14	526.07	-0.518417	0.000318198	0.00655207	Mad2l1
ENSMUSG00000027086.16	408.954	-0.519698	2.08033e-05	0.00073385	Fastkd1
ENSMUSG00000031816.15	393.834	-0.519737	2.98015e-05	0.000990924	Mthfsd
ENSMUSG00000024737.2	53.7419	-0.52057	0.00479008	0.0499003	Slc15a3
ENSMUSG00000046567.10	80.0363	-0.521667	0.00280091	0.0339502	4930430F08Rik
ENSMUSG00000056394.17	826.828	-0.522609	1.26581e-05	0.000484424	Lig1
ENSMUSG00000027379.13	499.439	-0.523012	0.000219551	0.00489145	Bub1
ENSMUSG00000068855.3	826.879	-0.523911	0.00135221	0.0197825	Hist2h2ac
ENSMUSG00000051627.3	4457.99	-0.524134	0.00126418	0.0188484	Hist1h1e
ENSMUSG00000035696.15	884.313	-0.52418	4.19428e-08	3.86295e-06	Rnf38
ENSMUSG00000027281.16	288.561	-0.525299	5.67545e-05	0.0017	Slx4ip
ENSMUSG00000086513.3	13335.3	-0.525722	0.00138714	0.0202076	9130208D14Rik
ENSMUSG00000068101.11	61.3632	-0.526088	0.00478851	0.0499003	Cenpm
ENSMUSG00000044361.16	71.5802	-0.526805	0.00321371	0.0373891	BC024139
ENSMUSG00000058385.8	1116.02	-0.527803	0.00289236	0.034685	Hist1h2bg
ENSMUSG00000059060.15	118.34	-0.528828	0.00265899	0.0326616	Rad51b
ENSMUSG00000042647.13	115.286	-0.529036	0.00119697	0.0181281	Acad12
ENSMUSG00000021514.18	418.118	-0.529408	0.00011886	0.00303872	Zfp369
ENSMUSG00000048100.13	146.852	-0.530253	0.000977388	0.0153555	Taf13
ENSMUSG00000026683.14	312.964	-0.530414	0.000125061	0.00316054	Nuf2
ENSMUSG00000061143.15	340.527	-0.530765	9.57294e-05	0.00256532	Maml3
ENSMUSG00000004462.7	373.557	-0.531488	1.81073e-05	0.000653843	Tbccd1
ENSMUSG00000023912.10	59.8401	-0.531513	0.00418084	0.0455136	Slc25a27
ENSMUSG00000068205.14	42.2304	-0.531881	0.00334026	0.0384549	Macrod2
ENSMUSG00000038545.13	99.722	-0.532213	0.00141114	0.0205029	Cul7
ENSMUSG00000099517.2	537.818	-0.532846	0.00263416	0.0324291	Hist1h3g
ENSMUSG00000040740.7	189.33	-0.533377	0.00407864	0.0446851	Slc25a34
ENSMUSG00000049305.6	402.624	-0.534867	0.00017325	0.00404465	Ccdc71
ENSMUSG00000043257.15	293.581	-0.534905	8.99259e-05	0.00243774	Pigv
ENSMUSG00000039480.14	256.422	-0.536249	0.000111523	0.00289485	Nt5dc1
ENSMUSG00000032456.13	256.842	-0.536995	0.000157355	0.00376476	Nmnat3
ENSMUSG00000041471.9	116.903	-0.538071	0.000297751	0.00624795	Shld2
ENSMUSG00000029534.17	221.909	-0.538265	8.14187e-05	0.00225149	St7
ENSMUSG00000073077.7	95.9956	-0.538448	0.00446373	0.0476044	Cfap47
ENSMUSG00000001525.10	3757.97	-0.53897	0.000522292	0.00946433	Tubb5
ENSMUSG00000021913.8	45.7422	-0.539694	0.00392978	0.0435315	Ogdhl
ENSMUSG00000026238.14	6771.3	-0.540007	0.000629577	0.0109725	Ptma
ENSMUSG00000005198.15	2448.13	-0.541117	1.5711e-06	8.3736e-05	Polr2a
ENSMUSG00000042790.16	536.281	-0.542594	1.24047e-05	0.000477362	Rnf214
ENSMUSG00000031561.16	22.9252	-0.543909	0.00468922	0.0492223	Tenm3
ENSMUSG00000040795.12	140.58	-0.543963	0.000464541	0.0087472	Iqcc
ENSMUSG00000020707.6	100.005	-0.543964	0.000558473	0.00997817	Rnf135
ENSMUSG00000102615.1	341.191	-0.544088	8.83409e-05	0.00240366	Gm37844
ENSMUSG00000045975.8	273.829	-0.544267	1.17975e-05	0.000458	C2cd2
ENSMUSG00000101365.1	91.2947	-0.544785	0.00390766	0.0433575	Gm19325
ENSMUSG00000026170.6	446.47	-0.544827	0.00393766	0.0435557	Cyp27a1
ENSMUSG00000040883.18	381.7	-0.545717	0.00059398	0.0104849	Tmem205
ENSMUSG00000008999.7	168.003	-0.545815	0.000626465	0.0109356	Bmp7
ENSMUSG00000058638.14	620.296	-0.54587	1.74613e-08	1.83028e-06	Zfp110
ENSMUSG00000106928.1	50.6376	-0.546027	0.0029468	0.0351762	Gm43860
ENSMUSG00000104012.1	269.295	-0.546562	0.00284051	0.0342846	Gm37364
ENSMUSG00000039065.11	260.309	-0.546748	0.000111483	0.00289485	Atpsckmt
ENSMUSG00000036086.16	153.61	-0.547074	0.000773511	0.0128502	Zranb3
ENSMUSG00000054717.7	1593.56	-0.547539	0.000122671	0.00311805	Hmgb2
ENSMUSG00000020496.9	754.927	-0.548157	0.0002122	0.00477602	Rnf187
ENSMUSG00000022339.9	193.97	-0.548639	7.31615e-05	0.00206996	Ebag9
ENSMUSG00000024056.10	293.288	-0.549325	0.000145453	0.00354564	Ndc80
ENSMUSG00000014074.17	488.782	-0.549835	1.10791e-05	0.0004324	Rnf168
ENSMUSG00000031434.15	184.76	-0.55004	0.000302591	0.00631169	Morc4
ENSMUSG00000033624.10	750.619	-0.550325	3.85587e-08	3.58124e-06	Pdpr
ENSMUSG00000017493.12	371.59	-0.550581	0.00110048	0.017011	Igfbp4
ENSMUSG00000100594.1	6.2522	-0.551122	0.00200026	0.0262864	2810414N06Rik
ENSMUSG00000047264.8	110.229	-0.551175	0.00077693	0.0128973	Zfp358
ENSMUSG00000023886.10	1834.77	-0.551297	0.000300128	0.0062894	Smoc2
ENSMUSG00000018189.12	382.106	-0.551542	1.68095e-05	0.000612601	Uchl5
ENSMUSG00000039599.16	587.905	-0.552683	2.79221e-07	1.92557e-05	Fam149b
ENSMUSG00000001517.14	545.934	-0.552724	5.67646e-05	0.0017	Foxm1
ENSMUSG00000034487.4	237.665	-0.553029	2.7726e-05	0.000936049	Poglut3
ENSMUSG00000085485.1	41.2808	-0.553342	0.00427514	0.0461748	Gm14024
ENSMUSG00000100281.1	50.6015	-0.554258	0.00246367	0.0308126	4930422M22Rik
ENSMUSG00000020142.12	264.983	-0.554776	0.00331448	0.0382782	Slc1a4
ENSMUSG00000041935.10	790.686	-0.554854	0.000135301	0.00334259	AW549877
ENSMUSG00000041132.11	198.884	-0.554854	0.000460048	0.00870729	N4bp2l1
ENSMUSG00000105580.1	943.034	-0.555328	0.00169576	0.0234614	Gm44454
ENSMUSG00000051977.16	157.832	-0.556744	0.000978029	0.0153555	Prdm9
ENSMUSG00000062646.12	351.904	-0.556918	4.05886e-05	0.00127999	Ganc
ENSMUSG00000071516.2	542.441	-0.557729	0.00181379	0.0246148	Hist1h2ai
ENSMUSG00000114279.1	938.469	-0.558451	0.00248951	0.0310829	Hist1h2bm
ENSMUSG00000070737.10	122.3	-0.559138	0.000277061	0.00589814	Tmem35b
ENSMUSG00000045691.14	325.178	-0.561197	1.06235e-05	0.000418325	Thtpa
ENSMUSG00000032218.7	604.052	-0.561895	0.000521335	0.00946054	Ccnb2
ENSMUSG00000002781.19	256.722	-0.562314	0.000317862	0.00655129	Tmem143
ENSMUSG00000037552.17	271.195	-0.56272	0.00170617	0.0235609	Plekhg2
ENSMUSG00000034930.16	703.644	-0.564293	1.22947e-05	0.000473959	Rtkn
ENSMUSG00000045237.5	105.322	-0.564867	0.000745667	0.012522	1110012L19Rik
ENSMUSG00000113680.1	51.7847	-0.565758	0.00275725	0.0335633	Gm47405
ENSMUSG00000069310.4	1400.22	-0.567113	0.00300575	0.0357057	Hist1h3c
ENSMUSG00000086784.2	238.327	-0.567513	8.60803e-05	0.00235965	Isoc2a
ENSMUSG00000028832.11	817.985	-0.567795	0.000310982	0.00646397	Stmn1
ENSMUSG00000042712.10	466.893	-0.568086	8.9399e-05	0.00242945	Tceal9
ENSMUSG00000030541.16	1256.32	-0.568473	6.64784e-05	0.0019305	Idh2
ENSMUSG00000020897.12	461.802	-0.56855	0.000374734	0.00743121	Aurkb
ENSMUSG00000025737.5	413.815	-0.568613	7.88701e-07	4.6669e-05	Wdr24
ENSMUSG00000041064.13	226.292	-0.568639	0.000311942	0.0064649	Pif1
ENSMUSG00000099966.1	89.7266	-0.569072	0.000803567	0.0131849	2810402E24Rik
ENSMUSG00000101031.2	793.41	-0.569349	3.03149e-06	0.000146658	Ms4a12
ENSMUSG00000023829.9	905.227	-0.57016	9.14078e-05	0.0024688	Slc22a1
ENSMUSG00000004085.14	971.994	-0.570173	1.00359e-05	0.000400927	Map3k20
ENSMUSG00000019326.14	6.95306	-0.570424	0.00466783	0.0490914	Aoc3
ENSMUSG00000056019.12	126.829	-0.570996	0.000243403	0.00529948	Zfp709
ENSMUSG00000029319.8	772.199	-0.571263	6.16158e-08	5.31877e-06	Coq2
ENSMUSG00000018809.2	83.8473	-0.571599	0.000604902	0.0106339	Smyd4
ENSMUSG00000030032.12	394.433	-0.572233	4.44309e-05	0.00138137	Wdr54
ENSMUSG00000026959.13	125.586	-0.57481	0.0012846	0.0190672	Grin1
ENSMUSG00000020364.14	49.3398	-0.575037	0.00301177	0.0357194	Zfp354a
ENSMUSG00000110326.1	6.92721	-0.575702	0.00165231	0.0229903	Gm45378
ENSMUSG00000022033.9	433.598	-0.576116	0.00116701	0.017765	Pbk
ENSMUSG00000015943.11	114.434	-0.576504	0.00261225	0.0322495	Bola1
ENSMUSG00000034848.17	136.952	-0.576906	0.000757194	0.0126844	Ttc21b
ENSMUSG00000054519.8	111.202	-0.577326	0.0014698	0.0211183	Zfp867
ENSMUSG00000105014.1	388.189	-0.578354	0.00178533	0.0243788	Gm44367
ENSMUSG00000073968.4	59.9204	-0.578474	0.00206602	0.0269895	Trim68
ENSMUSG00000032086.12	667.027	-0.579842	1.04255e-07	8.46811e-06	Bace1
ENSMUSG00000109850.1	85.0605	-0.579966	0.000750454	0.0125907	Gm45692
ENSMUSG00000049090.3	487.272	-0.58143	8.73145e-05	0.00238754	Zadh2
ENSMUSG00000042694.17	136.171	-0.581789	0.00015591	0.00373438	Stn1
ENSMUSG00000104485.1	128.136	-0.584247	0.00255173	0.0317338	Gm38065
ENSMUSG00000026655.15	1048.86	-0.58546	0.000296012	0.00622332	Fam107b
ENSMUSG00000035067.9	92.4196	-0.585967	0.00128567	0.0190672	Xkr6
ENSMUSG00000115783.1	31.2231	-0.586523	0.00439091	0.0470812	Bc1
ENSMUSG00000023104.9	546.002	-0.586847	4.44351e-07	2.84333e-05	Rfc2
ENSMUSG00000042903.8	297.406	-0.587047	2.07527e-06	0.000105743	Foxo4
ENSMUSG00000027165.16	61.1078	-0.587067	0.00237852	0.0300356	B230118H07Rik
ENSMUSG00000028716.15	31.5803	-0.587274	0.00333817	0.038451	Pdzk1ip1
ENSMUSG00000066551.12	2226.52	-0.588037	1.5782e-05	0.0005819	Hmgb1
ENSMUSG00000030972.6	97.9493	-0.588279	0.00382215	0.0427695	Acsm5
ENSMUSG00000016510.11	660.787	-0.589384	2.26578e-06	0.000114654	Mtif3
ENSMUSG00000025983.11	7.10554	-0.590189	0.00429129	0.0463039	Ccdc150
ENSMUSG00000069268.4	454.089	-0.59143	0.00187797	0.0251778	Hist1h2bf
ENSMUSG00000111654.1	144.806	-0.591979	0.00119251	0.0180906	Gm47077
ENSMUSG00000015880.13	789.122	-0.592281	3.51174e-05	0.00113344	Ncapg
ENSMUSG00000055923.16	272.233	-0.594254	0.000126169	0.00317034	Aasdh
ENSMUSG00000099025.1	109.282	-0.594426	0.00142496	0.0206493	Gm27162
ENSMUSG00000034773.16	94.6468	-0.595411	0.000697535	0.0119674	BC030867
ENSMUSG00000041577.5	207.159	-0.595508	0.00313395	0.0367211	Prelp
ENSMUSG00000097141.2	80.5745	-0.595723	0.000764863	0.0127703	Gm10524
ENSMUSG00000036181.2	3589.43	-0.596337	0.000882039	0.0141719	Hist1h1c
ENSMUSG00000074283.5	69.7367	-0.596763	0.00101756	0.0158169	Zfp109
ENSMUSG00000014554.13	239.925	-0.597096	1.36793e-05	0.000515596	Dguok
ENSMUSG00000000811.13	118.001	-0.597107	0.000991652	0.015503	Txnrd3
ENSMUSG00000032066.9	930.721	-0.597198	0.000744988	0.012522	Bco2
ENSMUSG00000102644.5	191.695	-0.59734	6.45858e-05	0.001888	Thap6
ENSMUSG00000033826.10	2262.93	-0.597831	0.000501687	0.00919494	Dnah8
ENSMUSG00000048310.8	284.982	-0.598621	7.6418e-06	0.000321628	Pskh1
ENSMUSG00000028255.6	15324.1	-0.598627	0.000123688	0.00313306	Clca1
ENSMUSG00000007570.16	217.528	-0.59944	4.42602e-05	0.00137996	Fance
ENSMUSG00000042198.12	564.238	-0.599442	1.05085e-05	0.000415282	Chchd7
ENSMUSG00000021906.14	455.655	-0.599734	2.38994e-05	0.000827159	Oxnad1
ENSMUSG00000100235.8	134.538	-0.599965	0.000815408	0.0133151	Gm28557
ENSMUSG00000021918.10	288.94	-0.600276	5.7509e-07	3.51635e-05	Nek4
ENSMUSG00000116508.1	47.0111	-0.600472	0.00328698	0.0380405	Gm49463
ENSMUSG00000108154.1	137.372	-0.601391	0.000473471	0.00886983	Gm44033
ENSMUSG00000028399.18	1773.98	-0.601911	0.000134096	0.00332026	Ptprd
ENSMUSG00000064036.15	146.264	-0.603273	0.000302796	0.00631169	Mro
ENSMUSG00000034522.10	211.574	-0.60366	7.11602e-05	0.00203426	Zfp395
ENSMUSG00000036882.7	71.7955	-0.604646	0.00244381	0.0306164	Arhgap33
ENSMUSG00000034723.11	118.813	-0.605877	0.000118477	0.00303872	Tmx4
ENSMUSG00000053897.15	432.471	-0.606386	7.56985e-05	0.00212579	Slc39a8
ENSMUSG00000090700.2	1556.39	-0.60706	6.80171e-06	0.000293906	Cyp4f40
ENSMUSG00000037260.8	490.563	-0.609857	2.45374e-06	0.000121922	Hgsnat
ENSMUSG00000104379.1	11.3381	-0.610211	0.00474701	0.0497104	Gm37509
ENSMUSG00000104479.1	39.1648	-0.611744	0.00254183	0.0316403	Gm10305
ENSMUSG00000036622.15	468.02	-0.612166	8.7107e-07	5.09946e-05	Atp13a2
ENSMUSG00000046947.12	275.034	-0.612178	1.40937e-05	0.000527748	Adck2
ENSMUSG00000040557.14	120.055	-0.614828	0.000226363	0.00499256	Mettl27
ENSMUSG00000013622.15	377.79	-0.615353	0.000253887	0.00548974	Atraid
ENSMUSG00000038312.10	916.73	-0.615971	5.73061e-06	0.000253297	Edem2
ENSMUSG00000053286.11	722.313	-0.617438	1.91487e-05	0.000687605	Trmt1l
ENSMUSG00000086914.1	43.1266	-0.617813	0.000988993	0.0154858	Gm16124
ENSMUSG00000020328.10	421.872	-0.618002	8.01705e-06	0.00033486	Nudcd2
ENSMUSG00000051730.15	311.29	-0.618017	0.000155008	0.00372492	Mettl5
ENSMUSG00000000392.17	45.6444	-0.618119	0.00292672	0.0350015	Fap
ENSMUSG00000095328.1	222.479	-0.619499	0.00302863	0.0358036	Defa-ps6
ENSMUSG00000025232.8	1376.65	-0.620468	2.28714e-06	0.000115469	Hexa
ENSMUSG00000109324.2	410.357	-0.622139	9.83944e-06	0.000394892	Prmt1
ENSMUSG00000106499.1	27.6334	-0.623238	0.00361889	0.0410402	Gm9403
ENSMUSG00000024191.15	270.381	-0.625728	0.000128248	0.00320431	Bnip1
ENSMUSG00000005533.10	806.314	-0.626167	5.0638e-05	0.00153956	Igf1r
ENSMUSG00000033717.6	265.659	-0.628106	0.00130206	0.019222	Adra2a
ENSMUSG00000114575.1	7.65115	-0.629852	0.0037822	0.0424981	Gm47814
ENSMUSG00000030287.15	734.006	-0.630282	0.000217256	0.00485013	Itpr2
ENSMUSG00000010721.15	401.07	-0.630387	2.06516e-06	0.000105472	Lmbr1
ENSMUSG00000035948.13	30.0386	-0.630822	0.00186957	0.0251086	Acss3
ENSMUSG00000116858.1	129.829	-0.633348	7.21825e-05	0.00204763	Gm49797
ENSMUSG00000099152.1	14.6777	-0.63377	0.00421296	0.0457708	Mir6969
ENSMUSG00000078317.6	95.7008	-0.633956	0.000869455	0.0140003	F8a
ENSMUSG00000020956.14	123.793	-0.634784	0.000481526	0.00895259	Dtd2
ENSMUSG00000042992.15	133.427	-0.634943	7.86051e-05	0.0021902	Borcs5
ENSMUSG00000075031.4	1762.15	-0.634954	0.00129779	0.0191812	Hist1h2bb
ENSMUSG00000106230.1	18.7394	-0.636118	0.0038172	0.0427574	Gm29811
ENSMUSG00000039168.15	387.07	-0.637529	4.96228e-05	0.00151919	Dap
ENSMUSG00000023505.13	800.27	-0.637713	0.000104889	0.00275187	Cdca3
ENSMUSG00000028470.10	302.304	-0.638582	0.000294314	0.00619353	Hint2
ENSMUSG00000046020.13	1076.32	-0.639009	3.43634e-11	7.87925e-09	Pofut1
ENSMUSG00000056055.13	9.76605	-0.639895	0.00336326	0.0385986	Sag
ENSMUSG00000039853.18	443.538	-0.640177	9.77833e-06	0.000394892	Trim14
ENSMUSG00000021257.14	59.6088	-0.643366	0.000989141	0.0154858	Angel1
ENSMUSG00000004637.15	249.369	-0.643444	0.000195562	0.00449343	Wwox
ENSMUSG00000026970.16	77.2805	-0.643606	0.000914297	0.0145521	Rbms1
ENSMUSG00000028085.12	278.692	-0.643859	1.39737e-06	7.57608e-05	Gatb
ENSMUSG00000037833.14	10.2146	-0.644006	0.00401611	0.0442455	Sh2d4b
ENSMUSG00000073424.9	28.2978	-0.644941	0.00249428	0.0311248	Cyp4f15
ENSMUSG00000113577.1	13.8307	-0.645364	0.00387858	0.0431406	Gm19238
ENSMUSG00000044968.16	155.315	-0.645686	7.94885e-05	0.00220573	Napepld
ENSMUSG00000085502.1	26.3777	-0.645717	0.00293721	0.0350808	Gm12320
ENSMUSG00000106464.1	13.5666	-0.645983	0.00394949	0.0436427	C130083M11Rik
ENSMUSG00000038331.15	348.97	-0.64609	0.000120241	0.00306692	Satb2
ENSMUSG00000001229.9	778.908	-0.646206	1.07182e-06	6.05404e-05	Dpp9
ENSMUSG00000026554.15	1729.82	-0.64757	1.60862e-16	9.31817e-14	Dcaf8
ENSMUSG00000005470.8	206.687	-0.647657	0.000186812	0.00431491	Asf1b
ENSMUSG00000065952.13	38.8	-0.647707	0.00243857	0.0305683	C330021F23Rik
ENSMUSG00000106874.1	33.126	-0.647857	0.0017708	0.0242255	Gm20186
ENSMUSG00000091405.2	661.122	-0.648171	0.000440442	0.00838669	Hist2h4
ENSMUSG00000044317.7	35.3398	-0.650211	0.00185267	0.0249577	Gpr4
ENSMUSG00000012443.4	1706.2	-0.651182	2.44872e-06	0.000121922	Kif11
ENSMUSG00000087439.1	38.9155	-0.651346	0.00135494	0.019791	Gm15788
ENSMUSG00000074212.7	532.183	-0.651947	2.75233e-08	2.6456e-06	Dnajb14
ENSMUSG00000114937.1	101.709	-0.652798	0.000267486	0.00572197	Gm30054
ENSMUSG00000099240.1	36.6885	-0.653583	0.00302022	0.0357618	Gm27539
ENSMUSG00000026039.9	326.358	-0.655379	3.5836e-05	0.00114989	Sgo2a
ENSMUSG00000041133.11	1599.15	-0.656119	3.82064e-07	2.48816e-05	Smc1a
ENSMUSG00000030413.7	638.755	-0.65705	8.17568e-05	0.00225801	Pglyrp1
ENSMUSG00000022231.10	2775.03	-0.658497	6.84639e-05	0.00198033	Sema5a
ENSMUSG00000111481.1	20.1817	-0.660255	0.00290355	0.0347831	Gm47652
ENSMUSG00000027452.11	1178.54	-0.660548	8.02601e-08	6.66221e-06	Acss1
ENSMUSG00000034462.9	276.126	-0.660955	0.000134977	0.00333833	Pkd2
ENSMUSG00000022685.9	382.658	-0.661032	3.50299e-09	4.7129e-07	Parn
ENSMUSG00000003154.15	219.436	-0.661691	7.19148e-06	0.000308002	Foxj2
ENSMUSG00000020287.15	173.483	-0.662463	1.15805e-05	0.000451166	Mpg
ENSMUSG00000042770.8	48.9722	-0.663222	0.0016413	0.0228793	Hebp1
ENSMUSG00000061607.15	645.692	-0.664607	2.33252e-07	1.62995e-05	Mdc1
ENSMUSG00000036898.16	268.815	-0.664718	3.04324e-05	0.00100733	Zfp157
ENSMUSG00000051579.10	70.2742	-0.665885	0.000978785	0.0153564	Tceal8
ENSMUSG00000027424.11	259.154	-0.666336	1.52875e-06	8.18754e-05	Mgme1
ENSMUSG00000021193.10	754.735	-0.666789	1.93498e-09	2.85857e-07	Pitrm1
ENSMUSG00000105408.1	59.7804	-0.666999	0.000830891	0.0134978	Gm7285
ENSMUSG00000036768.6	1181.38	-0.667698	5.08715e-07	3.19416e-05	Kif15
ENSMUSG00000012483.4	194.112	-0.668271	5.77874e-05	0.0017236	Rpa3
ENSMUSG00000069267.2	1017.55	-0.668509	0.000621694	0.0108782	Hist1h3b
ENSMUSG00000035245.12	268.025	-0.669682	1.98835e-06	0.000102741	Eogt
ENSMUSG00000027933.11	1145.38	-0.669832	3.43533e-09	4.6968e-07	Ints3
ENSMUSG00000029312.12	48.3461	-0.67176	0.0010182	0.0158169	Klhl8
ENSMUSG00000018669.14	519.951	-0.672127	1.5028e-07	1.1249e-05	Cdk5rap3
ENSMUSG00000113800.1	52.5353	-0.672984	0.00100548	0.0156747	2210039B01Rik
ENSMUSG00000027887.11	105.03	-0.673532	0.00187651	0.0251778	Sypl2
ENSMUSG00000059791.14	143.95	-0.673857	0.000111466	0.00289485	Nrm
ENSMUSG00000069308.7	64.2397	-0.674323	0.00160536	0.0225078	Hist1h2bp
ENSMUSG00000078202.3	362.758	-0.674617	0.000163623	0.00386446	Nrarp
ENSMUSG00000111662.1	167.975	-0.676549	0.000639643	0.0111079	Gm7435
ENSMUSG00000097399.7	8.18581	-0.67775	0.00299427	0.0355885	Gm26555
ENSMUSG00000020553.8	204.637	-0.678051	4.74293e-05	0.00146425	Pctp
ENSMUSG00000015027.11	301.264	-0.678095	2.23111e-05	0.000780781	Galns
ENSMUSG00000048755.9	245.777	-0.678712	0.000213389	0.0047935	Mcat
ENSMUSG00000028189.12	100.065	-0.679706	0.000353841	0.00708068	Ctbs
ENSMUSG00000032235.15	404.114	-0.679831	2.03656e-07	1.45618e-05	Ice2
ENSMUSG00000026226.16	5.47224	-0.680498	0.00123527	0.0185219	Spata3
ENSMUSG00000029086.15	2692.8	-0.681171	1.42914e-06	7.71032e-05	Prom1
ENSMUSG00000036223.16	84.7413	-0.681226	0.000293092	0.00617373	Ska1
ENSMUSG00000078651.8	153.631	-0.681267	0.00020203	0.00461315	Aoc2
ENSMUSG00000058351.11	117.604	-0.682523	7.60018e-05	0.00213115	Smim4
ENSMUSG00000040204.6	678.286	-0.683191	4.982e-05	0.00152003	Pclaf
ENSMUSG00000022177.9	233.243	-0.683838	2.24799e-05	0.000785442	Haus4
ENSMUSG00000063021.3	1276.34	-0.683955	0.000215627	0.00482847	Hist1h2ak
ENSMUSG00000023873.13	19.1127	-0.685386	0.00325381	0.037736	1700010I14Rik
ENSMUSG00000024371.14	242.457	-0.686892	0.000204294	0.00463744	C2
ENSMUSG00000046159.16	150.258	-0.687029	0.00018641	0.00431015	Chrm3
ENSMUSG00000089736.2	81.1283	-0.687839	0.000473085	0.00886983	Tgfbr3l
ENSMUSG00000027001.10	111.707	-0.688586	7.78643e-05	0.00217506	Dusp19
ENSMUSG00000113078.1	8.14544	-0.689251	0.00274573	0.0335028	Gm48734
ENSMUSG00000039716.12	28.903	-0.690273	0.00166722	0.0231574	Dock3
ENSMUSG00000043061.10	294.797	-0.691484	2.37048e-06	0.000118859	Tmem18
ENSMUSG00000103857.1	48.4159	-0.692126	0.00096578	0.0152121	Gm37249
ENSMUSG00000040093.16	73.3134	-0.69255	0.00088759	0.0142403	Bmf
ENSMUSG00000072946.12	852.923	-0.693924	5.70469e-07	3.50759e-05	Ptgr2
ENSMUSG00000023935.10	80.4101	-0.694382	0.000155379	0.00372978	Spats1
ENSMUSG00000035944.17	454.728	-0.69478	2.10863e-05	0.000741456	Ttc38
ENSMUSG00000001755.12	444.701	-0.694887	3.5353e-06	0.000167713	Coasy
ENSMUSG00000022620.14	199.418	-0.695424	0.000149805	0.00362762	Arsa
ENSMUSG00000041966.18	556.593	-0.696628	1.00946e-09	1.62191e-07	Dcaf17
ENSMUSG00000019917.10	154.005	-0.696861	4.6444e-06	0.000209493	2024-09-10
ENSMUSG00000106447.1	184.459	-0.697229	8.89312e-07	5.19245e-05	Gm42957
ENSMUSG00000090990.1	16.0499	-0.699071	0.00262114	0.0323203	Gm17197
ENSMUSG00000007646.13	21.4652	-0.699576	0.00245362	0.0307219	Rad51c
ENSMUSG00000035383.7	41.8531	-0.700003	0.00121236	0.0182848	Pmch
ENSMUSG00000037225.13	65.4314	-0.700084	0.000706314	0.0120803	Fgf2
ENSMUSG00000028550.15	293.56	-0.700574	1.45234e-07	1.09624e-05	Atg4c
ENSMUSG00000097016.2	17.3126	-0.701329	0.00256492	0.0318258	Gm26708
ENSMUSG00000079113.3	205.554	-0.701807	0.00254278	0.0316403	Gm7861
ENSMUSG00000030551.14	129.768	-0.702172	2.25336e-05	0.000786069	Nr2f2
ENSMUSG00000039670.2	79.036	-0.703734	0.000714691	0.0121575	Oxld1
ENSMUSG00000063320.11	107.687	-0.704355	2.80283e-05	0.000943361	1190007I07Rik
ENSMUSG00000025742.5	704.311	-0.704833	7.56597e-05	0.00212579	Prps2
ENSMUSG00000048065.8	13.0043	-0.704912	0.00284705	0.0343018	Cyb5r2
ENSMUSG00000107402.1	145.176	-0.705847	1.2551e-05	0.000482151	4732416N19Rik
ENSMUSG00000034906.15	566.435	-0.706534	3.24909e-06	0.000155476	Ncaph
ENSMUSG00000042857.3	28.7977	-0.706699	0.00190705	0.0254721	Gm9776
ENSMUSG00000049287.5	261.14	-0.707243	1.45707e-07	1.09624e-05	Iba57
ENSMUSG00000024169.16	465.596	-0.707374	3.51134e-09	4.7129e-07	Ift140
ENSMUSG00000107705.1	419.6	-0.708121	6.01345e-07	3.65658e-05	Gm45062
ENSMUSG00000031644.19	377.131	-0.710094	9.02705e-07	5.24284e-05	Nek1
ENSMUSG00000103928.1	122.964	-0.710102	0.000743605	0.012522	Gm37893
ENSMUSG00000084823.2	40.8597	-0.710568	0.000840062	0.0135967	Gm17216
ENSMUSG00000097162.2	16.1895	-0.71137	0.00275364	0.0335621	2310010J17Rik
ENSMUSG00000031609.3	135.457	-0.712094	3.6893e-05	0.00117341	Sap30
ENSMUSG00000028673.10	1906.74	-0.713157	3.16999e-08	3.02068e-06	Fuca1
ENSMUSG00000034614.14	72.7417	-0.713158	0.000332868	0.00675931	Pik3ip1
ENSMUSG00000074824.3	67.7102	-0.714424	0.00045044	0.00854749	Rslcan18
ENSMUSG00000053012.17	747.173	-0.714566	6.37974e-06	0.000279187	Krcc1
ENSMUSG00000095217.1	1678.86	-0.716098	0.000486588	0.00900821	Hist1h2bn
ENSMUSG00000113159.1	33.0284	-0.716221	0.00199888	0.0262864	Gm48771
ENSMUSG00000032392.11	145.908	-0.716473	3.78446e-06	0.000176865	Parp16
ENSMUSG00000030346.16	179.562	-0.716926	8.03973e-05	0.00222604	Rad51ap1
ENSMUSG00000055760.12	105.791	-0.718622	0.00017762	0.00412859	Gemin6
ENSMUSG00000105607.1	45.8289	-0.719142	0.000580096	0.0102728	Gm43513
ENSMUSG00000030979.13	211.819	-0.719717	1.48902e-05	0.0005538	Uros
ENSMUSG00000083964.1	15.2926	-0.720191	0.00231179	0.0294146	Gm14122
ENSMUSG00000024184.15	70.0701	-0.721078	0.000859214	0.0138456	Pdia2
ENSMUSG00000029093.14	239.576	-0.721576	1.53455e-05	0.000569621	Sorcs2
ENSMUSG00000042208.15	260.759	-0.72395	4.22634e-06	0.000193555	0610010F05Rik
ENSMUSG00000033906.5	173.584	-0.72435	4.36664e-05	0.00136532	Zdhhc15
ENSMUSG00000018841.17	280.435	-0.724571	1.33735e-08	1.50937e-06	Rad51d
ENSMUSG00000112308.1	5.56065	-0.724618	0.00236667	0.0299398	Gm48512
ENSMUSG00000060579.13	43.1177	-0.724673	0.000679589	0.0117143	Fhit
ENSMUSG00000034168.7	339.609	-0.724786	5.39015e-07	3.3422e-05	Irf2bpl
ENSMUSG00000051007.15	251.486	-0.725551	2.16617e-06	0.000109866	Gatd1
ENSMUSG00000032719.4	8.77176	-0.725633	0.0026836	0.0329258	Sbspon
ENSMUSG00000022489.6	57.8121	-0.727883	0.000313656	0.00648281	Pde1b
ENSMUSG00000041594.18	518.352	-0.728152	2.43544e-09	3.50385e-07	Tmtc4
ENSMUSG00000019945.10	27.3422	-0.728468	0.00141697	0.0205605	Cabcoco1
ENSMUSG00000031196.13	23.7743	-0.73064	0.00192464	0.0256448	F8
ENSMUSG00000025912.16	80.386	-0.732957	0.000321997	0.00659944	Mybl1
ENSMUSG00000101609.2	6413.6	-0.733082	0.000129927	0.0032389	Kcnq1ot1
ENSMUSG00000059659.7	21.9779	-0.734481	0.00188681	0.0252614	Gm10069
ENSMUSG00000029094.12	76.6805	-0.73564	0.000300298	0.0062894	Afap1
ENSMUSG00000074476.6	276.387	-0.740021	1.55341e-05	0.000574685	Spc24
ENSMUSG00000044452.10	618.365	-0.740368	5.44463e-10	9.07933e-08	Zfp507
ENSMUSG00000099655.2	18.9527	-0.740904	0.00199656	0.0262849	2310034G01Rik
ENSMUSG00000072772.3	387.318	-0.741613	9.91916e-07	5.65649e-05	Grcc10
ENSMUSG00000104339.1	235.224	-0.741689	7.03003e-05	0.00201491	C130089K02Rik
ENSMUSG00000035121.6	25.5341	-0.743333	0.00208776	0.0271767	Neil2
ENSMUSG00000028678.13	353.499	-0.744143	4.31266e-06	0.000195732	Kif2c
ENSMUSG00000108368.1	364.558	-0.744225	0.000130767	0.00325247	Gm45053
ENSMUSG00000026579.8	32.7861	-0.744296	0.000960241	0.0151739	F5
ENSMUSG00000013878.18	363.056	-0.744488	3.62349e-07	2.39236e-05	Rnf170
ENSMUSG00000039263.16	784.271	-0.744857	1.10232e-10	2.14727e-08	Npepl1
ENSMUSG00000016637.7	48.2196	-0.745502	0.000545517	0.0098104	Ift27
ENSMUSG00000051111.16	49.9866	-0.746229	0.000205995	0.00466499	Sv2c
ENSMUSG00000030421.9	518.39	-0.746837	2.98699e-07	2.02931e-05	Uri1
ENSMUSG00000053684.8	66.5062	-0.747188	0.000278835	0.00592444	BC048403
ENSMUSG00000050410.15	236.869	-0.747382	4.20144e-06	0.000193073	Tcf19
ENSMUSG00000071335.5	297.661	-0.748088	8.81657e-05	0.00240186	Mfsd4b3-ps
ENSMUSG00000051224.13	90.5667	-0.749904	0.000493915	0.00911496	Tceanc
ENSMUSG00000007833.15	1966.96	-0.750082	6.72859e-07	4.01382e-05	Aldh16a1
ENSMUSG00000015083.11	37.0973	-0.753925	0.000701487	0.0120164	C8g
ENSMUSG00000007035.15	46.9129	-0.754216	0.000416842	0.00801539	Msh5
ENSMUSG00000062526.4	424.152	-0.754383	1.27976e-07	9.95407e-06	Mppe1
ENSMUSG00000103217.1	300.166	-0.755092	2.89543e-05	0.000967134	Gm38287
ENSMUSG00000030770.15	642.454	-0.759289	3.49673e-09	4.7129e-07	Parva
ENSMUSG00000068290.11	644.303	-0.760255	3.33183e-07	2.22974e-05	Ddrgk1
ENSMUSG00000058773.2	2643.63	-0.760843	0.000116988	0.00301186	Hist1h1b
ENSMUSG00000020003.16	559.391	-0.76088	2.08095e-10	3.81716e-08	Pex7
ENSMUSG00000010538.14	19.6707	-0.762545	0.00172026	0.0236813	Tsacc
ENSMUSG00000085433.2	37.1583	-0.765017	0.000607334	0.0106526	Gm16001
ENSMUSG00000052496.5	37.0923	-0.765077	0.00153118	0.0217728	Pkdrej
ENSMUSG00000043705.7	419.631	-0.765428	1.67283e-05	0.000610651	Capn13
ENSMUSG00000029575.17	183.268	-0.765554	4.76616e-06	0.000214545	Mmab
ENSMUSG00000038010.9	132.914	-0.765929	6.80957e-06	0.000293906	Ccdc138
ENSMUSG00000034023.16	311.1	-0.766871	1.97454e-06	0.000102665	Fancd2
ENSMUSG00000103356.1	51.8973	-0.76936	0.00111235	0.0171584	Gm37595
ENSMUSG00000032766.9	44.7651	-0.771687	0.000337884	0.00682967	Gng11
ENSMUSG00000038836.15	12.2101	-0.775212	0.00213929	0.0277491	Agbl3
ENSMUSG00000031425.15	14.1059	-0.77831	0.00206773	0.0269958	Plp1
ENSMUSG00000069601.14	1282.81	-0.778552	5.65478e-07	3.48664e-05	Ank3
ENSMUSG00000044231.3	72.2586	-0.779792	9.99525e-05	0.00265079	Nhlrc1
ENSMUSG00000090069.2	87.263	-0.780652	4.82851e-05	0.00148693	E430024P14Rik
ENSMUSG00000048922.18	653.603	-0.780747	3.25284e-09	4.50324e-07	Cdca2
ENSMUSG00000074749.10	146.674	-0.782715	4.88259e-05	0.00149687	Kiz
ENSMUSG00000086796.2	153.947	-0.783044	6.41526e-07	3.85827e-05	4932702P03Rik
ENSMUSG00000044694.2	141.633	-0.784439	0.000506471	0.0092672	2010007H06Rik
ENSMUSG00000096010.2	802.102	-0.784443	0.000215599	0.00482847	Hist4h4
ENSMUSG00000024972.16	199.515	-0.784464	9.86692e-06	0.000394892	Lgals12
ENSMUSG00000064177.8	212.869	-0.785622	2.3494e-06	0.000118071	Ghrl
ENSMUSG00000111323.1	20.0267	-0.786697	0.00180412	0.0245441	Gm48129
ENSMUSG00000111681.1	21.3614	-0.787279	0.00127086	0.0189271	Gm47640
ENSMUSG00000030301.17	508.083	-0.787318	6.03125e-09	7.67398e-07	Ccdc91
ENSMUSG00000118100.1	10.4235	-0.788124	0.00199937	0.0262864	Gm50340
ENSMUSG00000105449.1	156.013	-0.788135	8.52072e-06	0.000352016	Gm43379
ENSMUSG00000029119.9	664.454	-0.788233	9.95457e-07	5.66202e-05	Man2b2
ENSMUSG00000051606.5	215.943	-0.790224	1.06426e-05	0.000418331	2010001K21Rik
ENSMUSG00000108961.1	36.8422	-0.790399	0.000490975	0.00908179	Gm32540
ENSMUSG00000085829.1	29.1661	-0.790673	0.00101572	0.0158119	Gm4285
ENSMUSG00000039982.8	633.187	-0.79157	6.52944e-09	8.12011e-07	Dtx4
ENSMUSG00000116097.1	25.0813	-0.791797	0.00183656	0.0248459	Gm36738
ENSMUSG00000073684.13	172.546	-0.792625	1.98221e-06	0.000102665	Faap20
ENSMUSG00000033022.8	275.511	-0.793306	0.000101855	0.00268829	Cdo1
ENSMUSG00000060070.5	926.393	-0.793467	0.00164882	0.0229562	Defa26
ENSMUSG00000029102.9	465.976	-0.794502	5.20203e-07	3.23971e-05	Hgfac
ENSMUSG00000056666.13	1509.34	-0.795715	6.24393e-05	0.00183991	Retsat
ENSMUSG00000033068.16	580.509	-0.79793	1.34398e-08	1.50937e-06	Entpd6
ENSMUSG00000006494.11	837.885	-0.798232	3.56453e-09	4.7553e-07	Pdk1
ENSMUSG00000022034.10	375.332	-0.800408	1.61561e-05	0.000593704	Esco2
ENSMUSG00000074862.11	42.1372	-0.803755	0.000578881	0.010264	BC025920
ENSMUSG00000073096.11	116.865	-0.804356	1.38868e-06	7.54758e-05	Lrrc61
ENSMUSG00000072980.3	100.73	-0.806051	1.41071e-05	0.000527748	Oip5
ENSMUSG00000094338.1	671.292	-0.812333	0.00026716	0.00572055	Hist1h2bl
ENSMUSG00000068744.12	88.7398	-0.81235	3.53345e-05	0.00113711	Psrc1
ENSMUSG00000111184.1	27.1998	-0.813899	0.00093355	0.0148156	Gm49661
ENSMUSG00000020380.16	745.388	-0.814115	1.08778e-08	1.26022e-06	Rad50
ENSMUSG00000010663.5	722.588	-0.814299	3.54572e-07	2.35085e-05	Fads1
ENSMUSG00000074250.11	66.09	-0.814482	9.68287e-05	0.00258664	Gm10653
ENSMUSG00000035683.13	533.034	-0.816322	8.8146e-09	1.05119e-06	Melk
ENSMUSG00000041231.15	259.791	-0.817007	1.225e-07	9.66476e-06	Ublcp1
ENSMUSG00000029499.11	62.8723	-0.817346	0.000114884	0.0029716	Pxmp2
ENSMUSG00000096999.1	18.4588	-0.818218	0.00133816	0.0196633	Gm26793
ENSMUSG00000029410.11	22.1238	-0.81913	0.00125522	0.0187448	Ppef2
ENSMUSG00000058022.14	649.312	-0.821036	8.5362e-06	0.000352016	Adtrp
ENSMUSG00000051098.6	42.5337	-0.822649	0.000257119	0.00554994	Mblac2
ENSMUSG00000032245.12	315.216	-0.822732	5.23579e-06	0.000234249	Cln6
ENSMUSG00000034785.14	364.168	-0.823226	0.000527885	0.00954007	Dio1
ENSMUSG00000057156.10	86.2676	-0.824681	6.69808e-06	0.000290233	Homez
ENSMUSG00000109708.1	44.094	-0.824993	0.00110541	0.0170633	Gm45809
ENSMUSG00000022075.7	275.101	-0.825814	3.04847e-07	2.06422e-05	Rhobtb2
ENSMUSG00000015085.8	172.909	-0.826007	1.62135e-06	8.60527e-05	Entpd2
ENSMUSG00000027259.15	201.544	-0.826079	2.02624e-08	2.08419e-06	Adal
ENSMUSG00000103284.1	25.0487	-0.826614	0.00114802	0.0175267	3110080O07Rik
ENSMUSG00000026709.10	498.608	-0.827949	6.60323e-07	3.9605e-05	Dars2
ENSMUSG00000036912.17	27.6785	-0.828647	0.000482341	0.00895974	Piwil4
ENSMUSG00000021850.14	62.9837	-0.829596	0.00020326	0.00463437	ccdc198
ENSMUSG00000029263.15	491.839	-0.832028	5.43269e-10	9.07933e-08	Pigg
ENSMUSG00000034875.5	643.452	-0.833684	2.50951e-05	0.000859089	Nudt19
ENSMUSG00000042579.2	185.385	-0.834326	1.8789e-05	0.000676895	4632404H12Rik
ENSMUSG00000045193.13	267.142	-0.835531	1.58243e-08	1.70473e-06	Cirbp
ENSMUSG00000025188.15	258.323	-0.836411	9.35033e-09	1.10064e-06	Hps1
ENSMUSG00000041566.3	12.0614	-0.837392	0.00141276	0.020513	Tssk1
ENSMUSG00000044566.15	25.4341	-0.838981	0.000964054	0.0152011	Cage1
ENSMUSG00000035228.15	53.7785	-0.839547	0.000209135	0.00471668	Ccdc106
ENSMUSG00000023826.16	16.3482	-0.840083	0.00144744	0.0209061	Prkn
ENSMUSG00000059851.15	613.567	-0.84013	4.6931e-08	4.21651e-06	Kmt5c
ENSMUSG00000097021.7	9.89338	-0.840857	0.00159689	0.0224749	4933433G15Rik
ENSMUSG00000028910.12	522.299	-0.84139	8.264e-09	1.00501e-06	Mecr
ENSMUSG00000051133.3	11.9863	-0.842922	0.00158575	0.0223754	Gm6293
ENSMUSG00000074064.6	373.385	-0.843918	3.33265e-07	2.22974e-05	Mlycd
ENSMUSG00000039270.9	253.825	-0.844794	2.57617e-08	2.5429e-06	Megf9
ENSMUSG00000062980.15	38.6076	-0.845225	0.000343646	0.00692706	Cped1
ENSMUSG00000054321.7	188.717	-0.845993	3.60883e-06	0.000170467	Taf4b
ENSMUSG00000022358.7	84.957	-0.846958	0.000150352	0.00363504	Fbxo32
ENSMUSG00000023911.12	22.9709	-0.847013	0.00079738	0.0131189	Flywch2
ENSMUSG00000107724.1	78.3161	-0.84722	3.66969e-05	0.00117068	Gm16042
ENSMUSG00000046826.7	124.709	-0.84944	1.39487e-07	1.06982e-05	Fam187b
ENSMUSG00000069475.1	10.8235	-0.850116	0.00153617	0.0218297	Gm6020
ENSMUSG00000054659.13	39.4099	-0.85246	0.000160305	0.00381062	Pm20d2
ENSMUSG00000089789.1	15.0082	-0.852914	0.00118819	0.0180376	Rdh1
ENSMUSG00000020392.8	504.801	-0.853994	3.51882e-07	2.34007e-05	Cdkn2aipnl
ENSMUSG00000060206.11	468.764	-0.854867	1.07563e-06	6.05542e-05	Zfp462
ENSMUSG00000022464.14	8.5584	-0.856597	0.00128354	0.0190643	Slc38a4
ENSMUSG00000024989.15	281.206	-0.857951	2.26852e-08	2.29058e-06	Cep55
ENSMUSG00000023908.8	523.112	-0.858393	4.07566e-10	7.00885e-08	Pkmyt1
ENSMUSG00000025396.7	446.043	-0.861768	0.000113662	0.00294344	Hsd17b6
ENSMUSG00000025236.11	515.696	-0.862011	3.6123e-09	4.76132e-07	Adpgk
ENSMUSG00000025289.15	421.799	-0.862099	9.57577e-07	5.50344e-05	Prdx4
ENSMUSG00000038122.9	349.516	-0.862609	7.40357e-08	6.24396e-06	Tbc1d32
ENSMUSG00000085054.2	75.3102	-0.863086	0.000173274	0.00404465	Gm15834
ENSMUSG00000053574.5	8.92551	-0.863249	0.00144838	0.0209061	4930563E22Rik
ENSMUSG00000047747.10	62.6727	-0.86634	0.000352087	0.00705841	Rnf150
ENSMUSG00000035704.17	379.661	-0.867298	4.65537e-08	4.2e-06	Alg8
ENSMUSG00000039339.4	467.592	-0.868093	7.5714e-05	0.00212579	Mfsd4b2-ps
ENSMUSG00000070304.12	161.578	-0.868152	5.9384e-05	0.00176405	Scn2b
ENSMUSG00000106430.1	11.3759	-0.86838	0.00138671	0.0202076	Gm42460
ENSMUSG00000032040.15	237.857	-0.869435	8.32265e-08	6.86135e-06	Dcps
ENSMUSG00000015189.12	358.783	-0.871195	8.51678e-08	6.9952e-06	Casd1
ENSMUSG00000034613.12	1062.05	-0.872778	9.13323e-11	1.82764e-08	Ppm1h
ENSMUSG00000073471.3	127.772	-0.873144	1.76832e-06	9.33436e-05	Rsph3a
ENSMUSG00000040350.16	127.893	-0.873395	9.8592e-06	0.000394892	Trim7
ENSMUSG00000047067.7	56.6046	-0.875289	5.12622e-05	0.00155425	Dusp28
ENSMUSG00000018415.14	550.851	-0.876616	6.23181e-09	7.84709e-07	Gid4
ENSMUSG00000049897.14	45.0637	-0.877606	0.000261885	0.00562951	Stkld1
ENSMUSG00000022679.13	60.0536	-0.878057	0.000195964	0.00449799	Mpv17l
ENSMUSG00000069306.5	381.384	-0.879899	0.000739797	0.012493	Hist1h4m
ENSMUSG00000058921.3	988.827	-0.880342	1.71526e-11	4.14904e-09	Slc10a5
ENSMUSG00000047003.15	89.2821	-0.882012	1.21982e-05	0.000471358	Zfp41
ENSMUSG00000000157.16	553.682	-0.882588	2.38123e-06	0.000119126	Itgb2l
ENSMUSG00000085929.1	22.6811	-0.88398	0.000834037	0.013529	Gm13421
ENSMUSG00000061991.2	522.584	-0.885758	3.67649e-05	0.00117115	Hist1h2af
ENSMUSG00000105109.1	435.959	-0.88885	3.37993e-05	0.00109733	Gm44297
ENSMUSG00000025135.12	213.019	-0.890288	4.91624e-08	4.36356e-06	Anapc11
ENSMUSG00000111748.1	25.1294	-0.890403	0.000829142	0.0134927	Gm34885
ENSMUSG00000030223.14	53.8746	-0.890993	7.95635e-05	0.00220573	Ptpro
ENSMUSG00000036411.10	52.2028	-0.891103	0.000412234	0.0079458	9530077C05Rik
ENSMUSG00000063296.5	629.462	-0.891626	9.62611e-07	5.51797e-05	Tmem117
ENSMUSG00000024962.13	88.9748	-0.89251	7.49076e-06	0.000316481	Vegfb
ENSMUSG00000086938.9	81.5062	-0.893535	3.13842e-06	0.000150841	4930481A15Rik
ENSMUSG00000030605.15	497.589	-0.896393	2.22178e-08	2.26416e-06	Mfge8
ENSMUSG00000044475.14	201.214	-0.898285	9.06292e-09	1.07254e-06	Ascc1
ENSMUSG00000021661.16	277.71	-0.898515	1.55658e-08	1.70465e-06	Ankra2
ENSMUSG00000101655.1	27.6811	-0.900827	0.000301226	0.00630142	2310040G24Rik
ENSMUSG00000062054.7	363.068	-0.900888	1.25621e-07	9.83168e-06	Iah1
ENSMUSG00000014243.5	80.2925	-0.90123	8.25098e-05	0.00227182	Zswim7
ENSMUSG00000079114.3	204.543	-0.903942	0.000437941	0.00834627	Gm7849
ENSMUSG00000025271.13	42.6298	-0.904789	0.000135524	0.00334434	Pfkfb1
ENSMUSG00000047921.17	714.654	-0.904849	2.10033e-13	7.00493e-11	Trappc9
ENSMUSG00000027932.14	42.086	-0.905457	0.000312202	0.0064649	Slc27a3
ENSMUSG00000006850.8	161.243	-0.906279	8.77088e-09	1.05119e-06	Tmco6
ENSMUSG00000079722.2	34.1947	-0.906827	0.000839072	0.0135906	Ttll2
ENSMUSG00000084908.2	28.4837	-0.908165	0.000667881	0.0115305	C79798
ENSMUSG00000047787.8	54.1682	-0.910015	0.000200098	0.00458667	Flrt1
ENSMUSG00000097321.5	20.6703	-0.913545	0.000796099	0.0131166	1700028E10Rik
ENSMUSG00000097668.2	27.0042	-0.913815	0.00079403	0.0130923	Gm26761
ENSMUSG00000088529.1	366.513	-0.915408	2.03735e-06	0.000104781	Gm26083
ENSMUSG00000001946.14	41.1643	-0.915918	0.000121273	0.00308608	Esam
ENSMUSG00000092389.2	72.5501	-0.917853	1.4031e-05	0.000527748	Gm20483
ENSMUSG00000024220.14	208.104	-0.923657	2.36985e-09	3.45464e-07	Zfp523
ENSMUSG00000028551.14	200.42	-0.925148	2.7993e-07	1.92557e-05	Cdkn2c
ENSMUSG00000020469.8	79.1507	-0.926151	2.45665e-05	0.000843616	Myl7
ENSMUSG00000114749.1	55.3946	-0.927438	0.000222601	0.00493941	Gm48442
ENSMUSG00000005043.13	342.644	-0.929666	2.24575e-08	2.27804e-06	Sgsh
ENSMUSG00000052949.14	65.6075	-0.930484	0.000208829	0.00471462	Rnf157
ENSMUSG00000032841.15	22.1179	-0.933722	0.00090294	0.0144355	Prr5l
ENSMUSG00000035048.13	261.895	-0.934243	3.61959e-06	0.000170609	Anapc13
ENSMUSG00000029797.13	45.3687	-0.935172	0.000234652	0.00512926	Sspo
ENSMUSG00000017453.4	370.796	-0.936107	1.1264e-06	6.27707e-05	Pipox
ENSMUSG00000044986.10	147.864	-0.939789	0.000290006	0.00611458	Tst
ENSMUSG00000104011.1	32.4656	-0.942271	0.000246437	0.00536025	Gm32391
ENSMUSG00000035936.6	601.651	-0.942777	9.15526e-13	2.61722e-10	Aldh5a1
ENSMUSG00000026961.6	281.013	-0.943196	8.59656e-11	1.73603e-08	Lrrc26
ENSMUSG00000023806.10	154.034	-0.943745	6.57681e-08	5.58953e-06	Rsph3b
ENSMUSG00000046793.8	15.3784	-0.945805	0.000802969	0.0131849	Gpr61
ENSMUSG00000108977.1	8.80735	-0.948752	0.000997345	0.0155699	Gm39119
ENSMUSG00000111375.4	139.51	-0.94986	1.23146e-07	9.681e-06	Btbd8
ENSMUSG00000069456.4	68.5056	-0.951181	0.000532228	0.00961066	Rdh16
ENSMUSG00000031807.10	591.282	-0.952725	6.2386e-09	7.84709e-07	Pgls
ENSMUSG00000046658.16	96.0974	-0.953478	1.89708e-06	9.96623e-05	Zfp316
ENSMUSG00000036983.7	112.29	-0.955082	9.06272e-07	5.2497e-05	Tfb1m
ENSMUSG00000054939.6	55.7161	-0.955399	0.000110019	0.00286895	Zfp174
ENSMUSG00000021611.9	166.997	-0.959775	6.44121e-09	8.0559e-07	Tert
ENSMUSG00000040183.13	21.8976	-0.960863	0.000271338	0.00579311	Ankrd6
ENSMUSG00000104740.1	347.075	-0.963825	9.00248e-07	5.2424e-05	Mir6516
ENSMUSG00000032353.9	409.539	-0.964329	2.39861e-10	4.33169e-08	Tmed3
ENSMUSG00000039396.11	403.229	-0.965876	3.65179e-07	2.39236e-05	Neil3
ENSMUSG00000020185.16	195.763	-0.967788	4.55593e-07	2.90682e-05	E2f7
ENSMUSG00000016503.17	466.545	-0.971329	8.45861e-11	1.72399e-08	Gtf3a
ENSMUSG00000074807.3	35.1916	-0.972816	7.69816e-05	0.00215314	Gm10762
ENSMUSG00000086158.2	27.7125	-0.980071	0.000192699	0.00443691	Ccpg1os
ENSMUSG00000096959.1	15.965	-0.9808	0.000633777	0.0110369	4930509G22Rik
ENSMUSG00000036022.15	95.723	-0.985353	5.88323e-07	3.5873e-05	Fam122b
ENSMUSG00000102202.1	23.5399	-0.990731	0.000318926	0.00656093	Gm33280
ENSMUSG00000086556.2	80.1032	-0.990735	2.6116e-05	0.000888508	Gm15444
ENSMUSG00000045107.5	114.574	-0.990764	4.38814e-08	4.02466e-06	Saysd1
ENSMUSG00000036278.7	140.875	-0.994186	6.69704e-07	4.00585e-05	Macrod1
ENSMUSG00000105415.1	331.749	-0.995224	1.17096e-09	1.84108e-07	Gm44364
ENSMUSG00000084274.2	21.2811	-0.998794	0.000311971	0.0064649	Gm12504
ENSMUSG00000021176.6	64.4097	-1.00032	8.35066e-06	0.000347476	Efcab11
ENSMUSG00000097509.1	115.088	-1.00104	8.49188e-07	4.99795e-05	B230322F03Rik
ENSMUSG00000060224.4	183.708	-1.00128	9.81165e-06	0.000394892	Pyroxd2
ENSMUSG00000042251.12	600.176	-1.00233	1.09108e-09	1.74036e-07	Pm20d1
ENSMUSG00000029095.17	25.5967	-1.00489	0.000321753	0.00659944	Ablim2
ENSMUSG00000079180.4	4158.81	-1.00591	0.000693605	0.0119092	Mptx2
ENSMUSG00000060615.5	5170.4	-1.01695	0.000323766	0.00661434	Ang4
ENSMUSG00000100254.1	42.3062	-1.0184	0.000148418	0.00360593	Trpc2
ENSMUSG00000041298.15	26.9771	-1.01955	0.000250667	0.00543615	Katnal1
ENSMUSG00000026727.10	89.9251	-1.01981	8.05083e-08	6.66221e-06	Rsu1
ENSMUSG00000023247.2	2079.91	-1.02078	1.04537e-05	0.000413861	Guca2a
ENSMUSG00000021470.19	620.16	-1.02622	1.08775e-15	5.32081e-13	Ercc6l2
ENSMUSG00000032295.15	643.307	-1.02991	1.38479e-20	1.60431e-17	Man2c1
ENSMUSG00000021496.12	77.9982	-1.036	8.21323e-07	4.84691e-05	Pcbd2
ENSMUSG00000022261.6	123.795	-1.03712	1.76435e-09	2.62412e-07	Sdc2
ENSMUSG00000029101.16	179.787	-1.03732	3.8591e-10	6.6887e-08	Rgs12
ENSMUSG00000021604.15	12.9926	-1.03787	0.000601875	0.0105988	Irx4
ENSMUSG00000112836.1	12.6329	-1.03986	0.000722105	0.0122552	Gm47006
ENSMUSG00000074441.3	600.478	-1.04	0.000323198	0.00661173	Gm15292
ENSMUSG00000104168.1	8.38967	-1.04232	0.000716444	0.0121779	Gm38250
ENSMUSG00000027983.13	370.465	-1.05163	1.29395e-09	2.02003e-07	Cyp2u1
ENSMUSG00000097835.1	21.5714	-1.05275	0.000250374	0.00543615	Gm26910
ENSMUSG00000099312.1	123.26	-1.05333	0.000117471	0.00302076	Gm27733
ENSMUSG00000040618.7	564.563	-1.05411	1.51255e-16	8.99846e-14	Pck2
ENSMUSG00000106547.1	17.2341	-1.05501	0.000493665	0.00911496	B230303O12Rik
ENSMUSG00000001983.7	238.466	-1.05888	1.01162e-08	1.17819e-06	Taco1
ENSMUSG00000097047.2	17.6475	-1.06231	0.000383687	0.00756785	1110020A21Rik
ENSMUSG00000003378.9	80.8272	-1.06529	1.26536e-05	0.000484424	Grik5
ENSMUSG00000091530.2	10.639	-1.0653	0.000550167	0.00986275	Cldn20
ENSMUSG00000003423.15	471.179	-1.06809	2.34714e-14	9.56762e-12	Pih1d1
ENSMUSG00000041975.17	168.893	-1.07171	1.97927e-10	3.66114e-08	Mettl8
ENSMUSG00000105802.1	11.3268	-1.07206	0.000638451	0.0111008	Gm43012
ENSMUSG00000066637.2	85.3365	-1.07489	3.13851e-06	0.000150841	Ttc32
ENSMUSG00000002489.16	535.316	-1.07567	8.17461e-11	1.68168e-08	Tiam1
ENSMUSG00000038286.11	204.641	-1.0768	2.71002e-08	2.63951e-06	Bphl
ENSMUSG00000031521.5	166.464	-1.07767	2.02515e-09	2.97184e-07	Aga
ENSMUSG00000017713.9	205.494	-1.07948	8.83471e-09	1.05119e-06	Tha1
ENSMUSG00000109936.1	41.564	-1.08041	0.000132582	0.00329389	Gm45889
ENSMUSG00000031392.18	759.396	-1.08086	1.67048e-21	2.16298e-18	Irak1
ENSMUSG00000017978.18	696.768	-1.08366	1.56089e-15	7.158e-13	Cadps2
ENSMUSG00000079559.4	62.0792	-1.08569	1.2883e-05	0.000490625	Colca2
ENSMUSG00000074863.5	138.899	-1.09777	7.19213e-06	0.000308002	Platr25
ENSMUSG00000055676.4	12.6117	-1.10493	0.00044672	0.0084842	Gm5069
ENSMUSG00000110266.1	269.014	-1.10532	6.12772e-07	3.7158e-05	Gm32742
ENSMUSG00000098678.1	85.5247	-1.1058	5.11104e-05	0.00155178	Mroh6
ENSMUSG00000019832.5	77.5303	-1.10588	1.00593e-05	0.000401132	Rab32
ENSMUSG00000029638.17	398.572	-1.10775	6.79119e-11	1.45134e-08	Glcci1
ENSMUSG00000022519.14	95.234	-1.11067	2.91901e-07	1.98926e-05	Srl
ENSMUSG00000075520.5	5335.54	-1.11237	9.69539e-09	1.13519e-06	Malrd1
ENSMUSG00000111857.1	9.69532	-1.11734	0.000511287	0.00933204	1190001M18Rik
ENSMUSG00000059834.12	244.893	-1.11813	2.73629e-08	2.64213e-06	Sclt1
ENSMUSG00000026494.12	62.7264	-1.11923	9.88841e-05	0.00262879	Kif26b
ENSMUSG00000036339.18	701.723	-1.12131	1.27739e-19	1.33895e-16	Tmem260
ENSMUSG00000022949.9	561.119	-1.12283	4.30712e-07	2.76409e-05	Clic6
ENSMUSG00000038838.15	624.754	-1.12292	6.55469e-13	1.94975e-10	Vars2
ENSMUSG00000039781.14	74.6368	-1.12898	1.44962e-05	0.00054083	Cep131
ENSMUSG00000087385.8	52.907	-1.13097	8.60406e-07	5.05047e-05	Frg2f1
ENSMUSG00000032067.6	508.925	-1.13554	4.5467e-14	1.75582e-11	Pts
ENSMUSG00000021747.12	34.083	-1.13561	0.000498617	0.00914742	4930452B06Rik
ENSMUSG00000024654.8	52.34	-1.13671	2.63472e-06	0.000129454	Asrgl1
ENSMUSG00000017446.14	60.7983	-1.13919	6.94804e-05	0.00200184	C1qtnf1
ENSMUSG00000113647.1	23.7616	-1.14121	9.21512e-05	0.00248302	Gm47210
ENSMUSG00000027438.14	35.865	-1.14159	3.52365e-05	0.00113561	Napb
ENSMUSG00000001751.9	173.937	-1.14175	2.40446e-09	3.48204e-07	Naglu
ENSMUSG00000021185.16	1032.22	-1.14193	1.96736e-08	2.03312e-06	Dglucy
ENSMUSG00000005951.13	274.33	-1.1452	8.0437e-08	6.66221e-06	Shpk
ENSMUSG00000082918.3	32.0782	-1.15223	0.000103081	0.0027109	Defa-ps16
ENSMUSG00000048794.14	16.885	-1.15734	0.00029694	0.00623687	Cfap100
ENSMUSG00000018822.7	69.3534	-1.15922	3.03898e-05	0.00100733	Sfrp5
ENSMUSG00000073427.4	82.8722	-1.15924	1.9327e-05	0.000692878	Gm4924
ENSMUSG00000052369.8	83.0799	-1.15995	2.0662e-07	1.47188e-05	Tmem106c
ENSMUSG00000032641.18	60.0285	-1.16132	1.28099e-06	7.01423e-05	Gpr19
ENSMUSG00000016940.18	295.199	-1.16142	1.93634e-13	6.65981e-11	Kctd2
ENSMUSG00000023070.6	93.7011	-1.17378	8.79928e-05	0.00240186	Rgn
ENSMUSG00000041429.3	29.7891	-1.17388	3.25468e-05	0.00106294	Nthl1
ENSMUSG00000029456.12	243.144	-1.17843	1.19496e-15	5.71816e-13	Acad10
ENSMUSG00000015597.17	332.555	-1.18092	5.3596e-10	9.07503e-08	Zfp318
ENSMUSG00000031073.6	62.7717	-1.18447	9.91337e-05	0.00263224	Fgf15
ENSMUSG00000018570.17	99.1208	-1.1849	3.9215e-07	2.5443e-05	2810408A11Rik
ENSMUSG00000002910.11	108.973	-1.18855	1.25956e-07	9.83168e-06	Arrdc2
ENSMUSG00000039114.16	79.0798	-1.19177	1.01341e-05	0.000403386	Nrn1
ENSMUSG00000034413.14	565.203	-1.19331	9.63547e-12	2.39933e-09	Neurl1b
ENSMUSG00000097571.9	176.519	-1.19868	1.66963e-09	2.53462e-07	Jpx
ENSMUSG00000042429.8	43.0088	-1.20003	6.89856e-06	0.000297165	Adora1
ENSMUSG00000026785.14	222.391	-1.20381	5.34547e-13	1.65725e-10	Pkn3
ENSMUSG00000052605.12	64.7212	-1.2055	5.58286e-08	4.89522e-06	Isoc2b
ENSMUSG00000020668.10	65.8178	-1.20789	1.11379e-06	6.23834e-05	Kif3c
ENSMUSG00000085956.1	17.7887	-1.2086	0.000220538	0.00490351	4930481B07Rik
ENSMUSG00000087476.1	11.1962	-1.21271	0.000379071	0.00749695	Rap1gapos
ENSMUSG00000052911.9	110.362	-1.21318	7.72361e-09	9.49788e-07	Lamb2
ENSMUSG00000106019.1	71.2904	-1.21345	7.25482e-06	0.000309483	Gm43672
ENSMUSG00000086245.1	46.9339	-1.23023	9.11565e-06	0.000370894	Gm16170
ENSMUSG00000028621.17	101.489	-1.233	1.13423e-08	1.28694e-06	Cyb5rl
ENSMUSG00000036327.18	577.591	-1.23551	7.70409e-19	7.37315e-16	Qsox2
ENSMUSG00000086514.1	21.2378	-1.24021	0.000166156	0.00391168	Gm11747
ENSMUSG00000084240.1	8.95928	-1.25005	0.000328124	0.00668147	Gm15383
ENSMUSG00000047654.6	37.5469	-1.2573	7.34451e-06	0.000311498	Tssk6
ENSMUSG00000025500.12	73.5698	-1.25792	1.7817e-07	1.29863e-05	Lmntd2
ENSMUSG00000113540.1	20.2052	-1.26776	8.23563e-05	0.00227171	Gm47206
ENSMUSG00000020019.4	184.608	-1.27296	1.4189e-06	7.67389e-05	Ntn4
ENSMUSG00000109904.1	37.4103	-1.27387	1.29591e-05	0.000492669	Gm45819
ENSMUSG00000009545.14	1997.91	-1.2805	1.63618e-12	4.55893e-10	Kcnq1
[truncated: 115 more rows]

## Sheet: Table S5
Table S5. GO terms for biological processes that were enriched among upregulated DEGs between PRMT1indΔIEC and PRMT1fl/fl intestinal crypts after 14 days of tamoxifen treatment.
ID	Description	p value	p-adj	gene ID	Count
GO:0009914	hormone transport	1.82384e-16	7.51059e-13	Trpa1/Ptprn/Gcg/Rapgef4/Neurod1/Cry2/Pax6/Snap25/Myt1/Pex5l/Cnr1/Nr0b2/Pclo/Tbx3/Stx1a/Vgf/Tac1/Pde1c/Gipr/Ffar1/Snord34/Kcnj11/Abcc8/Sct/Cpe/Hmgn3/Rfx6/Trpm2/Midn/Gck/Gip/Chga/Ucn3/Sybu/Stxbp5l/Fam3b/Baiap3/Gabbr1/Ttr/Galr1/Rbp4/Abcc2/Slc18a2	43
GO:0002790	peptide secretion	3.12409e-13	2.573e-10	Trpa1/Ptprn/Gcg/Rapgef4/Neurod1/Pax6/Myt1/Pex5l/Cnr1/Abca1/Nr0b2/Pclo/Stx1a/Vgf/Pde1c/Gipr/Ffar1/Snord34/Kcnj11/Abcc8/Sct/Cpe/Olfm2/Hmgn3/Rfx6/Trpm2/Midn/Gck/Rhbdf1/Gip/Rhbdf2/Akap5/Chga/Ucn3/Rab3c/Sybu/Stxbp5l/Fam3b/Baiap3/Gabbr1/Rbp4/Slc18a2	42
GO:0046879	hormone secretion	2.333e-15	4.80365e-12	Trpa1/Ptprn/Gcg/Rapgef4/Neurod1/Cry2/Pax6/Snap25/Myt1/Pex5l/Cnr1/Nr0b2/Pclo/Tbx3/Stx1a/Vgf/Tac1/Pde1c/Gipr/Ffar1/Snord34/Kcnj11/Abcc8/Sct/Cpe/Hmgn3/Rfx6/Trpm2/Midn/Gck/Gip/Chga/Ucn3/Sybu/Stxbp5l/Fam3b/Baiap3/Gabbr1/Galr1/Rbp4/Slc18a2	41
GO:0009306	protein secretion	1.0283e-11	6.52081e-09	Trpa1/Ptprn/Gcg/Rapgef4/Neurod1/Myt1/Cnr1/Abca1/Nr0b2/Pclo/Stx1a/Vgf/Pde1c/Gipr/Ffar1/Snord34/Kcnj11/Abcc8/Olfm2/Hmgn3/Rfx6/Trpm2/Midn/Gck/Rhbdf1/Gip/Rhbdf2/Akap5/Chga/Ucn3/Rab3c/Sybu/Stxbp5l/Fam3b/Baiap3/Rbp4/Slc18a2	37
GO:0035592	establishment of protein localization to extracellular region	1.10844e-11	6.52081e-09	Trpa1/Ptprn/Gcg/Rapgef4/Neurod1/Myt1/Cnr1/Abca1/Nr0b2/Pclo/Stx1a/Vgf/Pde1c/Gipr/Ffar1/Snord34/Kcnj11/Abcc8/Olfm2/Hmgn3/Rfx6/Trpm2/Midn/Gck/Rhbdf1/Gip/Rhbdf2/Akap5/Chga/Ucn3/Rab3c/Sybu/Stxbp5l/Fam3b/Baiap3/Rbp4/Slc18a2	37
GO:0071692	protein localization to extracellular region	1.86076e-11	9.57826e-09	Trpa1/Ptprn/Gcg/Rapgef4/Neurod1/Myt1/Cnr1/Abca1/Nr0b2/Pclo/Stx1a/Vgf/Pde1c/Gipr/Ffar1/Snord34/Kcnj11/Abcc8/Olfm2/Hmgn3/Rfx6/Trpm2/Midn/Gck/Rhbdf1/Gip/Rhbdf2/Akap5/Chga/Ucn3/Rab3c/Sybu/Stxbp5l/Fam3b/Baiap3/Rbp4/Slc18a2	37
GO:0030072	peptide hormone secretion	4.63511e-15	6.36247e-12	Trpa1/Ptprn/Gcg/Rapgef4/Neurod1/Pax6/Myt1/Pex5l/Cnr1/Nr0b2/Pclo/Stx1a/Vgf/Pde1c/Gipr/Ffar1/Snord34/Kcnj11/Abcc8/Sct/Cpe/Hmgn3/Rfx6/Trpm2/Midn/Gck/Gip/Chga/Ucn3/Sybu/Stxbp5l/Fam3b/Baiap3/Gabbr1/Rbp4/Slc18a2	36
GO:0030073	insulin secretion	6.31479e-14	6.50108e-11	Trpa1/Ptprn/Gcg/Rapgef4/Neurod1/Myt1/Cnr1/Nr0b2/Pclo/Stx1a/Vgf/Pde1c/Gipr/Ffar1/Snord34/Kcnj11/Abcc8/Hmgn3/Rfx6/Trpm2/Midn/Gck/Gip/Chga/Ucn3/Sybu/Stxbp5l/Fam3b/Baiap3/Rbp4/Slc18a2	31
GO:0046883	regulation of hormone secretion	3.06391e-10	1.40191e-07	Trpa1/Gcg/Cry2/Pax6/Snap25/Myt1/Pex5l/Cnr1/Nr0b2/Tac1/Pde1c/Gipr/Ffar1/Kcnj11/Abcc8/Sct/Hmgn3/Rfx6/Trpm2/Midn/Gck/Gip/Chga/Ucn3/Sybu/Stxbp5l/Baiap3/Gabbr1/Galr1/Rbp4	30
GO:0051047	positive regulation of secretion	1.5425e-07	3.5289e-05	Trpa1/Acsl3/Fcer1g/Cacna1b/Gcg/Rapgef4/Pax6/Snap25/Pex5l/Ptafr/Nr0b2/Stx1a/Tac1/Gipr/Ffar1/Sct/Cck/Rfx6/Trpm2/Gck/Gip/Sphk1/Ucn3/Cadps/Sybu/Stxbp5l/Baiap3/Gabbr1/Galr1/Rbp4	30
GO:0002791	regulation of peptide secretion	1.82884e-08	5.70857e-06	Trpa1/Gcg/Rapgef4/Pax6/Myt1/Pex5l/Cnr1/Nr0b2/Pde1c/Gipr/Ffar1/Kcnj11/Abcc8/Sct/Hmgn3/Rfx6/Trpm2/Midn/Gck/Rhbdf1/Gip/Rhbdf2/Chga/Ucn3/Sybu/Stxbp5l/Baiap3/Gabbr1/Rbp4	29
GO:1903532	positive regulation of secretion by cell	2.52426e-08	6.92994e-06	Trpa1/Fcer1g/Cacna1b/Gcg/Rapgef4/Pax6/Snap25/Pex5l/Ptafr/Nr0b2/Stx1a/Tac1/Gipr/Ffar1/Sct/Cck/Rfx6/Trpm2/Gck/Gip/Sphk1/Ucn3/Cadps/Sybu/Stxbp5l/Baiap3/Gabbr1/Galr1/Rbp4	29
GO:0090276	regulation of peptide hormone secretion	4.79048e-10	1.97272e-07	Trpa1/Gcg/Pax6/Myt1/Pex5l/Cnr1/Nr0b2/Pde1c/Gipr/Ffar1/Kcnj11/Abcc8/Sct/Hmgn3/Rfx6/Trpm2/Midn/Gck/Gip/Chga/Ucn3/Sybu/Stxbp5l/Baiap3/Gabbr1/Rbp4	26
GO:0050708	regulation of protein secretion	2.74569e-07	5.95093e-05	Trpa1/Gcg/Rapgef4/Myt1/Cnr1/Nr0b2/Pde1c/Gipr/Ffar1/Kcnj11/Abcc8/Hmgn3/Rfx6/Trpm2/Midn/Gck/Rhbdf1/Gip/Rhbdf2/Chga/Ucn3/Sybu/Stxbp5l/Baiap3/Rbp4	25
GO:0050796	regulation of insulin secretion	4.56978e-09	1.71076e-06	Trpa1/Gcg/Myt1/Cnr1/Nr0b2/Pde1c/Gipr/Ffar1/Kcnj11/Abcc8/Hmgn3/Rfx6/Trpm2/Midn/Gck/Gip/Chga/Ucn3/Sybu/Stxbp5l/Baiap3/Rbp4	22
GO:0042593	glucose homeostasis	2.47495e-06	0.000407674	Trpa1/Ptprn/Gcg/Neurod1/Cry2/Pax6/Myt1/Cnr1/Vgf/Pde1c/Ffar1/Abcc8/Hmgn3/Rfx6/Gck/Slc2a4/Sybu/Stxbp5l/Fam3b/Baiap3/Rbp4/Slc18a2	22
GO:0006836	neurotransmitter transport	1.28554e-06	0.000230168	Fev/Cacna1b/Snap25/Rims4/Sv2a/Grin3a/Pclo/Stx1a/Syn2/Kcnc3/Ppfia3/Sphk1/Cplx2/Slc6a3/Cadps/Erc2/Stxbp5l/Baiap3/Slc6a7/Slc18a2/Slc6a8	21
GO:0046887	positive regulation of hormone secretion	7.74102e-09	2.65646e-06	Trpa1/Gcg/Pax6/Snap25/Pex5l/Nr0b2/Tac1/Gipr/Ffar1/Sct/Rfx6/Trpm2/Gck/Gip/Ucn3/Sybu/Baiap3/Gabbr1/Galr1/Rbp4	20
GO:0006575	cellular modified amino acid metabolic process	8.38464e-08	2.03106e-05	Gsta3/Bbox1/Lpcat4/Gstm3/Gstm2/Gstm1/Mfsd2a/Ethe1/Gsta4/Gsta1/Gsta2/Ggt1/Gpx3/Ckb/Ctsl/Bhmt/Cpt1b/Hagh/Gstp1	19
GO:0002793	positive regulation of peptide secretion	3.77957e-07	7.78213e-05	Trpa1/Gcg/Rapgef4/Pax6/Pex5l/Nr0b2/Gipr/Ffar1/Sct/Rfx6/Trpm2/Gck/Gip/Ucn3/Sybu/Stxbp5l/Baiap3/Gabbr1/Rbp4	19
GO:0042445	hormone metabolic process	1.23356e-06	0.000230168	Dhrs9/Myt1/Hsd3b2/Hsd3b3/Adh4/Wnt4/Afp/Scarb1/Por/Sult1a1/Cpe/Hsd17b2/Esr1/Stc2/Ctsl/Pcsk1/Ttr/Rbp4/Pcsk1n	19
GO:0090277	positive regulation of peptide hormone secretion	1.94075e-08	5.70857e-06	Trpa1/Gcg/Pax6/Pex5l/Nr0b2/Gipr/Ffar1/Sct/Rfx6/Trpm2/Gck/Gip/Ucn3/Sybu/Baiap3/Gabbr1/Rbp4	17
GO:0035270	endocrine system development	1.50257e-06	0.000257817	Neurod1/Mdk/Pax6/Insm1/Myt1/Nr0b2/Wnt4/Pax4/Gipr/Cdkn1c/Rfx6/Neurog3/Gli1/Gck/Gip/Slc6a3	16
GO:0032024	positive regulation of insulin secretion	4.9165e-07	9.64103e-05	Trpa1/Gcg/Nr0b2/Gipr/Ffar1/Rfx6/Trpm2/Gck/Gip/Ucn3/Sybu/Baiap3/Rbp4	13
GO:0006749	glutathione metabolic process	3.30469e-08	8.50546e-06	Gsta3/Gstm3/Gstm2/Gstm1/Ethe1/Gsta4/Gsta1/Gsta2/Ggt1/Gpx3/Hagh/Gstp1	12
GO:0033500	carbohydrate homeostasis	2.62779e-06	0.000416202	Trpa1/Ptprn/Gcg/Neurod1/Cry2/Pax6/Myt1/Cnr1/Vgf/Pde1c/Ffar1/Abcc8/Hmgn3/Rfx6/Gck/Slc2a4/Sybu/Stxbp5l/Fam3b/Baiap3/Rbp4/Slc18a2	22
GO:0001505	regulation of neurotransmitter levels	2.78943e-06	0.00042544	Fev/Gad2/Cacna1b/Snap25/Rims4/Sv2a/Grin3a/Pclo/Stx1a/Moxd2/Syn2/Kcnc3/Ppfia3/Sphk1/Cplx2/Slc6a3/Cadps/Erc2/Stxbp5l/Baiap3/Slc18a2	21
GO:0099003	vesicle-mediated transport in synapse	3.15779e-06	0.000464421	Rapgef4/Snap25/Rims4/Sv2a/Grin3a/Pclo/Stx1a/Syn2/Ppfia3/Slc2a4/Cdk5r1/Hap1/Akap5/Cplx2/Cadps/Erc2/Fgf14/Stxbp5l/Mx2/Bin1/Slc18a2	21
GO:0045055	regulated exocytosis	4.27996e-06	0.000587495	Fcer1g/Rapgef4/Syt13/Snap25/Rims4/Pex5l/Sv2a/Grin3a/Ptafr/Pclo/Stx1a/Syn2/Ppfia3/Chga/Cplx2/Cadps/Erc2/Stxbp5l/Rab26/Baiap3/Rab31	21
GO:0060402	calcium ion transport into cytosol	4.17097e-06	0.000587495	Trpa1/Mettl21c/Ryr3/Prnp/Cacna2d1/P2rx4/Ryr1/Ffar1/Cemip/Trpc1/Trpm2/P2rx5/Hap1/Akap5/Ero1a/Slc8a1	16
GO:0031018	endocrine pancreas development	4.98523e-06	0.000662232	Neurod1/Pax6/Insm1/Myt1/Pax4/Gipr/Rfx6/Neurog3/Gck/Gip	10
GO:0006816	calcium ion transport	5.33549e-06	0.000665804	Trpa1/Mettl21c/Cacna1b/Gcg/Ryr3/Prnp/Ptpn22/Grin3a/Cacna2d1/P2rx4/Cracr2a/Ryr1/Ffar1/Cemip/Gramd2/Gnb5/Trpc1/Trpm2/Gck/Stc2/P2rx5/Hap1/Akap5/Ero1a/Fgf14/Slc8a1/Bin1/Slc35g1	28
GO:0060401	cytosolic calcium ion transport	5.26957e-06	0.000665804	Trpa1/Mettl21c/Ryr3/Prnp/Cacna2d1/P2rx4/Ryr1/Ffar1/Cemip/Trpc1/Trpm2/P2rx5/Hap1/Akap5/Ero1a/Slc8a1/Slc35g1	17
GO:0010959	regulation of metal ion transport	6.94677e-06	0.000817337	Mettl21c/Cacna1b/Gcg/Prnp/Ptpn22/Cacna2d1/Kcnh2/P2rx4/Cracr2a/Ffar1/Cemip/Gramd2/Gnb5/Trpc1/Stc2/P2rx5/Hap1/Akap5/Fgf14/Slc8a1/Bin1/Kcnip2	22
GO:0099504	synaptic vesicle cycle	6.91467e-06	0.000817337	Rapgef4/Snap25/Rims4/Sv2a/Grin3a/Pclo/Stx1a/Syn2/Ppfia3/Slc2a4/Cdk5r1/Cplx2/Cadps/Erc2/Fgf14/Stxbp5l/Mx2/Bin1/Slc18a2	19
GO:0021761	limbic system development	9.77733e-06	0.00111842	Lmx1a/Neurod1/Mdk/Hsd3b2/Hsd3b3/Mfsd2a/Tbx3/Tsku/Sct/Cdk5r1/Hap1/Id4	12
GO:0015850	organic hydroxy compound transport	1.25113e-05	0.00139247	Fev/Fcer1g/Syt13/Cnr1/Abca1/Scarb1/Stx1a/Tac1/Apoc2/Tsku/Gck/Slc16a3/Chga/Slc6a3/Cadps/Gabbr1/Galr1/Rbp4/Abcc2/Slc18a2	20
GO:0050714	positive regulation of protein secretion	1.33631e-05	0.00144813	Trpa1/Gcg/Rapgef4/Nr0b2/Gipr/Ffar1/Rfx6/Trpm2/Gck/Gip/Ucn3/Sybu/Stxbp5l/Baiap3/Rbp4	15
GO:0051222	positive regulation of protein transport	1.78091e-05	0.00188046	Trpa1/Acsl3/Gcg/Rapgef4/Prnp/Ptpn22/Plk3/Nr0b2/Gipr/Ffar1/Cemip/Rfx6/Trpm2/Gck/Cdk5r1/Gip/Akap5/Ucn3/Sybu/Stxbp5l/Baiap3/Rbp4	22
GO:0021766	hippocampus development	1.8796e-05	0.00193505	Lmx1a/Neurod1/Mdk/Hsd3b2/Hsd3b3/Mfsd2a/Tsku/Sct/Cdk5r1/Id4	10
GO:0070588	calcium ion transmembrane transport	2.03205e-05	0.00204097	Trpa1/Mettl21c/Cacna1b/Ryr3/Prnp/Ptpn22/Cacna2d1/P2rx4/Cracr2a/Ryr1/Cemip/Gnb5/Trpc1/Trpm2/P2rx5/Hap1/Ero1a/Fgf14/Slc8a1/Bin1/Slc35g1	21
GO:0007269	neurotransmitter secretion	2.5949e-05	0.00248343	Cacna1b/Snap25/Rims4/Sv2a/Grin3a/Pclo/Stx1a/Syn2/Kcnc3/Ppfia3/Sphk1/Cplx2/Cadps/Erc2/Stxbp5l/Baiap3	16
GO:0099643	signal release from synapse	2.5949e-05	0.00248343	Cacna1b/Snap25/Rims4/Sv2a/Grin3a/Pclo/Stx1a/Syn2/Kcnc3/Ppfia3/Sphk1/Cplx2/Cadps/Erc2/Stxbp5l/Baiap3	16
GO:0007194	negative regulation of adenylate cyclase activity	2.6535e-05	0.00248343	Palm/Akap5/Galr3/Gabbr1/Galr1	5
GO:0034754	cellular hormone metabolic process	3.40259e-05	0.00311375	Dhrs9/Hsd3b2/Hsd3b3/Adh4/Wnt4/Afp/Scarb1/Sult1a1/Hsd17b2/Esr1/Ttr/Rbp4	12
GO:1904951	positive regulation of establishment of protein localization	3.84419e-05	0.00344139	Trpa1/Acsl3/Gcg/Rapgef4/Prnp/Ptpn22/Plk3/Nr0b2/Gipr/Ffar1/Cemip/Rfx6/Trpm2/Gck/Cdk5r1/Gip/Akap5/Ucn3/Sybu/Stxbp5l/Baiap3/Rbp4	22
GO:0051924	regulation of calcium ion transport	4.05732e-05	0.00355491	Mettl21c/Cacna1b/Gcg/Prnp/Ptpn22/Cacna2d1/P2rx4/Cracr2a/Ffar1/Cemip/Gramd2/Gnb5/Trpc1/Stc2/P2rx5/Hap1/Akap5/Fgf14/Slc8a1/Bin1	20
GO:0042391	regulation of membrane potential	4.60768e-05	0.003953	Trpa1/Kcnh7/Scn3a/Rapgef4/Rims4/Pex5l/Cnr1/Cacna2d1/Kcnh2/P2rx4/Stx1a/Tac1/Clcn1/Kcnj11/Bnip3/Cck/Cntnap1/Kcnh6/Slc26a3/Ucn3/Slc34a1/Chrna2/Fgf14/Slc8a1/Bin1/Neto1/Kcnip2	27
GO:0051480	regulation of cytosolic calcium ion concentration	4.84107e-05	0.00406848	Trpa1/Mettl21c/Ryr3/Prnp/Cacna2d1/P2rx4/Tac1/Gipr/Ryr1/Ffar1/Cemip/Trpc1/Esr1/Trpm2/Gck/P2rx5/Hap1/Akap5/Chga/Ero1a/Gpr20/Slc8a1/Galr1/Slc35g1	24
GO:0098657	import into cell	5.12402e-05	0.00422014	Fev/Acsl3/Rgs2/Slc27a4/Prnp/Snap25/Slc2a1/Kcnh2/Kcnj11/Trpm2/P2rx5/Hap1/Akap5/Slc34a1/Slc6a3/Mx2/Slc8a1/Slc18a2/Slc7a3	19
GO:0031280	negative regulation of cyclase activity	5.23986e-05	0.00423093	Palm/Akap5/Galr3/Gabbr1/Galr1	5
GO:0006874	cellular calcium ion homeostasis	5.46755e-05	0.00424818	Trpa1/Mettl21c/Ryr3/Prnp/Sv2a/Cacna2d1/P2rx4/Tac1/Gipr/Ryr1/Ffar1/Cemip/Bnip3/Trpc1/Esr1/Trpm2/Gck/Stc2/P2rx5/Hap1/Akap5/Chga/Ero1a/Gpr20/Kctd17/Slc8a1/Galr1/Slc35g1	28
GO:0007188	adenylate cyclase-modulating G protein-coupled receptor signaling pathway	5.438e-05	0.00424818	Rgs2/Gcg/Chrm4/Cnr1/Abca1/Gipr/Pde2a/Lpar2/Palm/Akap5/Chga/Ucn3/Adcy4/Galr3/Gabbr1/Galr1/Adgrg4	17
GO:0007204	positive regulation of cytosolic calcium ion concentration	5.77793e-05	0.00440621	Trpa1/Mettl21c/Ryr3/Prnp/Cacna2d1/P2rx4/Tac1/Gipr/Ryr1/Ffar1/Cemip/Trpc1/Esr1/Trpm2/Gck/P2rx5/Hap1/Akap5/Ero1a/Gpr20/Slc8a1/Galr1	22
GO:0015844	monoamine transport	7.45059e-05	0.00557846	Fev/Fcer1g/Syt13/Cnr1/Stx1a/Gck/Chga/Slc6a3/Cadps/Gabbr1/Slc18a2	11
GO:0006790	sulfur compound metabolic process	7.99658e-05	0.00577718	Gsta3/Acsl3/Chst14/Gstm3/Gstm2/Gstm1/Acot11/Tpst1/Ethe1/Sult1a1/Gsta4/Gsta1/Gsta2/Ggt1/Gpx3/Bhmt/Btd/Hagh/Gstp1/Abcc2	20
GO:0002438	acute inflammatory response to antigenic stimulus	7.98962e-05	0.00577718	Fcer1g/Fut7/Cnr1/Pla2g2d/Il20rb/Serpinb9	6
GO:0019932	second-messenger-mediated signaling	8.16124e-05	0.00579448	Rgs2/Rapgef4/Neurod1/Prnp/Ada/Pex5l/Guca2b/Pclo/P2rx4/Gipr/Pde2a/Sct/Nrg1/Trpm2/Gck/Gip/Rundc3a/Sphk1/Akap5/Chga/Slc8a1	21
GO:0050767	regulation of neurogenesis	8.45819e-05	0.00590353	Dusp10/Mdk/Pax6/Trim46/Plag1/Ocm/Abcc8/Nrg1/Twf2/Sema3b/Tle6/Ndel1/Efnb3/Cdk5r1/Hap1/Id2/Ifrd1/Akap5/Id4/Map1b/Enpp2/Tnfrsf12a/Daam2/Bin1/Il33/Pak3	26
GO:0055074	calcium ion homeostasis	9.58398e-05	0.00641609	Trpa1/Mettl21c/Ryr3/Prnp/Sv2a/Cacna2d1/P2rx4/Tac1/Gipr/Ryr1/Ffar1/Cemip/Bnip3/Trpc1/Esr1/Trpm2/Gck/Stc2/P2rx5/Hap1/Akap5/Chga/Ero1a/Gpr20/Kctd17/Slc8a1/Galr1/Slc35g1	28
GO:0019935	cyclic-nucleotide-mediated signaling	9.65998e-05	0.00641609	Rgs2/Rapgef4/Pex5l/Guca2b/Pclo/Gipr/Pde2a/Sct/Gip/Rundc3a/Chga	11
GO:0051350	negative regulation of lyase activity	9.43635e-05	0.00641609	Palm/Akap5/Galr3/Gabbr1/Galr1	5
GO:0002526	acute inflammatory response	0.000105109	0.00687049	Fcer1g/Fut7/F3/Casp6/Cnr1/Pla2g2d/Tac1/Il20rb/Serpinf2/Serpinb9/Gstp1	11
GO:0002864	regulation of acute inflammatory response to antigenic stimulus	0.000123173	0.00768526	Fcer1g/Fut7/Cnr1/Pla2g2d/Il20rb	5
GO:1902430	negative regulation of amyloid-beta formation	0.000123173	0.00768526	Olfm1/Prnp/Rtn2/Hap1/Bin1	5
GO:1904058	positive regulation of sensory perception of pain	0.000122705	0.00768526	Trpa1/Ptafr/Tac1/Cck	4
GO:0030516	regulation of axon extension	0.0001708	0.0104978	Olfm1/Trim46/Ocm/Nrg1/Twf2/Sema3b/Ndel1/Cdk5r1/Ifrd1/Map1b/Tnfrsf12a	11
GO:0140029	exocytic process	0.000178441	0.0107621	Fcer1g/Snap25/Sv2a/Pclo/Stx1a/Ppfia3/Cplx2/Rab3c/Cadps/Erc2	10
GO:0099519	dense core granule cytoskeletal transport	0.000180327	0.0107621	Kif1a/Trim46/Kif5a/Sybu	4
GO:0019933	cAMP-mediated signaling	0.000188805	0.0111071	Rgs2/Rapgef4/Pex5l/Pclo/Gipr/Pde2a/Sct/Gip/Chga	9
GO:0031016	pancreas development	0.000194465	0.0112789	Neurod1/Pax6/Insm1/Myt1/Pax4/Gipr/Rfx6/Neurog3/Gck/Gip	10
GO:0008209	androgen metabolic process	0.000200518	0.0114685	Dhrs9/Wnt4/Scarb1/Hsd17b2/Esr1	5
GO:0006887	exocytosis	0.000206083	0.0116254	Fcer1g/Rapgef4/Syt13/Snap25/Rims4/Pex5l/Sv2a/Grin3a/Ptafr/Pclo/Stx1a/Syn2/Ppfia3/Hap1/Chga/Cplx2/Rab3c/Cadps/Erc2/Stxbp5l/Rab26/Baiap3/Rab31	23
GO:0015909	long-chain fatty acid transport	0.000249698	0.0137729	Acsl3/Slc27a4/Fabp2/Slc2a1/Mfsd2a/Pla2g2d/Fabp1/Cpt1b	8
GO:1902992	negative regulation of amyloid precursor protein catabolic process	0.000250842	0.0137729	Olfm1/Prnp/Rtn2/Hap1/Bin1	5
GO:0097553	calcium ion transmembrane import into cytosol	0.000268838	0.0145668	Trpa1/Mettl21c/Ryr3/Prnp/Ryr1/Cemip/Trpc1/Trpm2/P2rx5/Hap1/Ero1a/Slc8a1	12
GO:0048608	reproductive structure development	0.000300968	0.0160959	Ptprn/Ada/Col9a3/Nup210l/Msh4/Plag1/Wnt4/Tcf23/Afp/Tbx3/Vgf/Plaur/Cdkn1c/Phlda2/Junb/Hsd17b2/Esr1/Gm4787/Adam4/Adam21/Id4/Ctsl/Ccdc134/Slc8a1/Fosl1/Rbp4	26
GO:0061458	reproductive system development	0.000341723	0.0174418	Ptprn/Ada/Col9a3/Nup210l/Msh4/Plag1/Wnt4/Tcf23/Afp/Tbx3/Vgf/Plaur/Cdkn1c/Phlda2/Junb/Hsd17b2/Esr1/Gm4787/Adam4/Adam21/Id4/Ctsl/Ccdc134/Slc8a1/Fosl1/Rbp4	26
GO:0050770	regulation of axonogenesis	0.000332877	0.0174418	Trim46/Ocm/Ret/Nrg1/Twf2/Sema3b/Ndel1/Efnb3/Cdk5r1/Ifrd1/Map1b/Nefm/Tnfrsf12a/Pak3	14
GO:0009749	response to glucose	0.000351548	0.0174418	Trpa1/Ptprn/Gcg/Neurod1/Myt1/Casp6/Nr0b2/Pde1c/Hmgn3/Rfx6/Gck/Gip/Sybu/Baiap3	14
GO:0002673	regulation of acute inflammatory response	0.000347269	0.0174418	Fcer1g/Fut7/Cnr1/Pla2g2d/Tac1/Il20rb/Gstp1	7
GO:0032253	dense core granule localization	0.000350048	0.0174418	Kif1a/Trim46/Kif5a/Sybu	4
GO:1901950	dense core granule transport	0.000350048	0.0174418	Kif1a/Trim46/Kif5a/Sybu	4
GO:0048265	response to pain	0.000381835	0.018719	Trpa1/Cacna1b/Vwa1/P2rx4/Tac1/Ret	6
GO:0009746	response to hexose	0.000413028	0.02001	Trpa1/Ptprn/Gcg/Neurod1/Myt1/Casp6/Nr0b2/Pde1c/Hmgn3/Rfx6/Gck/Gip/Sybu/Baiap3	14
GO:0034284	response to monosaccharide	0.000435462	0.0205054	Trpa1/Ptprn/Gcg/Neurod1/Myt1/Casp6/Nr0b2/Pde1c/Hmgn3/Rfx6/Gck/Gip/Sybu/Baiap3	14
GO:0007586	digestion	0.000438193	0.0205054	Neurod1/Fabp2/Scarb1/Tac1/Fabp1/Sct/Gcnt3/Trpc1/Cck/Ucn3/Rbp4	11
GO:0010522	regulation of calcium ion transport into cytosol	0.000432621	0.0205054	Mettl21c/Prnp/P2rx4/Ffar1/Cemip/Trpc1/P2rx5/Hap1/Akap5/Slc8a1	10
GO:0019233	sensory perception of pain	0.000447419	0.0207019	Trpa1/Cacna1b/Scn3a/Cnr1/Ptafr/P2rx4/Tmem120a/Tac1/Il18/Cck/Gip/Il33	12
GO:0016082	synaptic vesicle priming	0.000460182	0.0208245	Snap25/Sv2a/Stx1a/Cadps/Erc2	5
GO:0065005	protein-lipid complex assembly	0.000460182	0.0208245	Acsl3/Abca1/Mfsd2a/Ces1g/Bin1	5
GO:0042178	xenobiotic catabolic process	0.000467689	0.0209341	Gstm2/Gstm1/Acaa1b/Abcc2	4
GO:1903169	regulation of calcium ion transmembrane transport	0.000488666	0.0215983	Mettl21c/Prnp/Ptpn22/Cacna2d1/Cracr2a/Cemip/Gnb5/Trpc1/P2rx5/Hap1/Fgf14/Slc8a1/Bin1	13
GO:0048713	regulation of oligodendrocyte differentiation	0.000493016	0.0215983	Dusp10/Mdk/Id2/Id4/Enpp2/Daam2/Il33	7
GO:0015849	organic acid transport	0.000504998	0.0216623	Acsl3/Rgs2/Slc27a4/Sv2a/Fabp2/Slc2a1/Mfsd2a/Pla2g2d/Fabp1/Cck/Slc13a2/Slc16a3/Cpt1b/Gabbr1/Slc6a7/Slc25a45/Rbp4/Abcc2/Slc7a3	19
GO:0061387	regulation of extent of cell growth	0.000500617	0.0216623	Olfm1/Trim46/Ocm/Nrg1/Twf2/Sema3b/Ndel1/Cdk5r1/Ifrd1/Map1b/Tnfrsf12a	11
GO:0043949	regulation of cAMP-mediated signaling	0.000551163	0.0233989	Rgs2/Pex5l/Gipr/Pde2a/Sct/Gip/Chga	7
GO:0050890	cognition	0.000561727	0.023604	Lmx1a/Mdk/Pax6/Prnp/Snap25/Cnr1/Mfsd2a/Nptx2/Tac1/Abcc8/Lins1/Sct/Tpbg/Cck/Slc2a4/Gip/Itga5/Cbr3/Neto1/Rin1	20
GO:0048715	negative regulation of oligodendrocyte differentiation	0.000610991	0.0254147	Dusp10/Id2/Id4/Daam2	4
GO:0009410	response to xenobiotic stimulus	0.000621905	0.0256101	Gsta3/Gstm2/Gstm1/Arnt2/Sult1a1/Gsta4/Gsta1/Gsta2/Acaa1b/Abcc2	10
GO:1904062	regulation of cation transmembrane transport	0.000632618	0.0257141	Mettl21c/Rgs2/Prnp/Ptpn22/Cacna2d1/Kcnh2/Fxyd4/Cracr2a/Kcnj11/Abcc8/Cemip/Prss8/Gnb5/Trpc1/P2rx5/Hap1/Fgf14/Slc8a1/Bin1/Neto1/Kcnip2	21
GO:0007613	memory	0.000639433	0.0257141	Lmx1a/Mdk/Snap25/Cnr1/Tac1/Abcc8/Cck/Slc2a4/Gip/Itga5/Neto1/Rin1	12
GO:0035773	insulin secretion involved in cellular response to glucose stimulus	0.000643164	0.0257141	Trpa1/Ptprn/Gcg/Myt1/Pde1c/Hmgn3/Rfx6/Sybu/Baiap3	9
GO:1903792	negative regulation of anion transport	0.000749371	0.0294474	Rgs2/Cry2/Ada/Cnr1/Pde1c/Apoc2/Kcnj11/Abcc8/Esr1/Midn/Gck/Rhbdf1/Rhbdf2/Chga/Stxbp5l/Gabbr1	16
GO:0009636	response to toxic substance	0.000765145	0.0294474	Gsta3/Prdx6/Scn3a/Abtb2/Gstm2/Adh4/Akr1b8/Arnt2/Abcc2/Slc18a2	10
GO:0048709	oligodendrocyte differentiation	0.000765145	0.0294474	Dusp10/Mdk/Pax6/Nrg1/Cntnap1/Id2/Id4/Enpp2/Daam2/Il33	10
GO:0071825	protein-lipid complex subunit organization	0.000756666	0.0294474	Acsl3/Abca1/Mfsd2a/Scarb1/Ces1g/Bin1	6
GO:0045761	regulation of adenylate cyclase activity	0.000779739	0.0294584	Palm/Akap5/Galr3/Gabbr1/Galr1	5
GO:0060444	branching involved in mammary gland duct morphogenesis	0.000779739	0.0294584	Wnt4/Epha2/Areg/Tbx3/Esr1	5
GO:0051048	negative regulation of secretion	0.000835775	0.0311803	Cry2/Ada/Cnr1/Pde1c/Kcnj11/Abcc8/Sct/Midn/Gck/Rhbdf1/Rhbdf2/Chga/Stxbp5l/Gabbr1	14
GO:0050873	brown fat cell differentiation	0.00084046	0.0311803	Rgs2/Dusp10/Lamb3/Bnip3/Slc2a4/Ero1a/Scd1	7
GO:0021543	pallium development	0.000848273	0.0311892	Lmx1a/Neurod1/Mdk/Pax6/Hsd3b2/Hsd3b3/Mfsd2a/Tsku/Sct/Ndel1/Cdk5r1/Id4	12
GO:0009743	response to carbohydrate	0.000876477	0.0315513	Trpa1/Ptprn/Gcg/Neurod1/Myt1/Casp6/Nr0b2/Pde1c/Hmgn3/Rfx6/Gck/Gip/Sybu/Baiap3	14
GO:0001508	action potential	0.000881107	0.0315513	Trpa1/Scn3a/Rapgef4/Cnr1/Cacna2d1/Kcnh2/P2rx4/Tac1/Clcn1/Cntnap1/Bin1	11
GO:0016079	synaptic vesicle exocytosis	0.000881107	0.0315513	Snap25/Rims4/Sv2a/Grin3a/Pclo/Stx1a/Ppfia3/Cplx2/Cadps/Erc2/Stxbp5l	11
GO:0048675	axon extension	0.000935211	0.0329162	Olfm1/Trim46/Ocm/Nrg1/Twf2/Sema3b/Ndel1/Cdk5r1/Ifrd1/Map1b/Tnfrsf12a	11
GO:0051928	positive regulation of calcium ion transport	0.000935211	0.0329162	Gcg/Cacna2d1/P2rx4/Cracr2a/Ffar1/Cemip/Trpc1/P2rx5/Hap1/Akap5/Fgf14	11
GO:0051588	regulation of neurotransmitter transport	0.000992034	0.0340433	Fev/Cacna1b/Rims4/Grin3a/Stx1a/Kcnc3/Sphk1/Cplx2/Stxbp5l/Baiap3/Slc18a2	11
GO:0021542	dentate gyrus development	0.000986248	0.0340433	Lmx1a/Neurod1/Mdk/Sct	4
GO:0033604	negative regulation of catecholamine secretion	0.000986248	0.0340433	Cnr1/Gck/Chga/Gabbr1	4
GO:0043271	negative regulation of ion transport	0.00105883	0.0360351	Rgs2/Cry2/Ada/Cnr1/Kcnh2/Pde1c/Apoc2/Kcnj11/Abcc8/Gnb5/Esr1/Midn/Gck/Rhbdf1/Rhbdf2/Akap5/Chga/Stxbp5l/Gabbr1/Bin1	20
GO:0001678	cellular glucose homeostasis	0.00111118	0.0375067	Trpa1/Ptprn/Gcg/Neurod1/Myt1/Pde1c/Abcc8/Hmgn3/Rfx6/Gck/Sybu/Baiap3	12
GO:0010524	positive regulation of calcium ion transport into cytosol	0.00112717	0.0377372	P2rx4/Ffar1/Cemip/Trpc1/P2rx5/Hap1/Akap5	7
GO:0006814	sodium ion transport	0.00115847	0.038421	Scn3a/P2rx4/Fxyd4/Prss8/Slc5a4b/Trpm2/Slc13a2/Slc34a1/Slc6a3/Fgf14/Prss30/Slc8a1/Slc6a7/Neto1/Slc6a8	15
GO:0006805	xenobiotic metabolic process	0.00116625	0.038421	Gsta3/Gstm2/Gstm1/Sult1a1/Gsta4/Gsta1/Gsta2/Acaa1b/Abcc2	9
GO:0042180	cellular ketone metabolic process	0.00121088	0.0395746	Coq4/Dhrs9/Adh4/Cnr1/Mfsd2a/Wnt4/Afp/Akr1b8/Fabp1/Apoc2/Gip/Gpd1/Cbr3/Hagh	14
GO:0015837	amine transport	0.0012843	0.0416437	Rgs2/Syt13/Sv2a/Cnr1/Stx1a/Cck/Gck/Chga/Gabbr1/Slc18a2	10
GO:0033555	multicellular organismal response to stress	0.00133996	0.0431089	Trpa1/Cacna1b/Mdk/Vwa1/P2rx4/Tac1/Ret/Cck/Lrp11	9
GO:1904064	positive regulation of cation transmembrane transport	0.00136728	0.0433113	Cacna2d1/Kcnh2/Cracr2a/Kcnj11/Abcc8/Cemip/Prss8/Trpc1/P2rx5/Hap1/Fgf14/Kcnip2	12
GO:0046503	glycerolipid catabolic process	0.00135738	0.0433113	Prdx6/Gpcpd1/Lypla2/Scarb1/Apoc2/Enpp2/Pnpla1	7
GO:0050769	positive regulation of neurogenesis	0.00142775	0.0438659	Mdk/Pax6/Plag1/Ocm/Nrg1/Twf2/Tle6/Ndel1/Hap1/Id2/Akap5/Map1b/Enpp2/Tnfrsf12a/Bin1/Il33/Pak3	17
GO:0035637	multicellular organismal signaling	0.0014749	0.0438659	Trpa1/Scn3a/Rapgef4/Cacna2d1/Kcnh2/P2rx4/Clcn1/Cntnap1/Kcnh6/Slc8a1/Bin1	11
GO:0014013	regulation of gliogenesis	0.00145115	0.0438659	Dusp10/Mdk/Plag1/Abcc8/Id2/Id4/Enpp2/Daam2/Bin1/Il33	10
GO:0014074	response to purine-containing compound	0.00153392	0.0438659	P2rx4/Ryr1/Kcnj11/Pde2a/Trpm2/Slc26a3/Slc6a3/Gpd1/Slc8a1	9
GO:0071466	cellular response to xenobiotic stimulus	0.00153392	0.0438659	Gsta3/Gstm2/Gstm1/Sult1a1/Gsta4/Gsta1/Gsta2/Acaa1b/Abcc2	9
GO:0050709	negative regulation of protein secretion	0.00141146	0.0438659	Pde1c/Kcnj11/Abcc8/Midn/Rhbdf1/Rhbdf2/Chga/Stxbp5l	8
GO:0061178	regulation of insulin secretion involved in cellular response to glucose stimulus	0.00141146	0.0438659	Trpa1/Gcg/Myt1/Pde1c/Hmgn3/Rfx6/Sybu/Baiap3	8
GO:0007218	neuropeptide signaling pathway	0.00152384	0.0438659	Tac1/Gipr/Pyy/Sstr1/Ucn3/Galr3/Galr1/Pcsk1n	8
GO:0097006	regulation of plasma lipoprotein particle levels	0.00148546	0.0438659	Acsl3/Abca1/Mfsd2a/Scarb1/Apoc2/Abcc8/Ces1g	7
GO:0047496	vesicle transport along microtubule	0.00152466	0.0438659	Kif1a/Trim46/Kif5a/Ndel1/Hap1/Sybu	6
GO:0033598	mammary gland epithelial cell proliferation	0.00143228	0.0438659	Zfas1/Epha2/Areg/Esr1/Id2	5
GO:0001956	positive regulation of neurotransmitter secretion	0.00149931	0.0438659	Cacna1b/Stx1a/Sphk1/Baiap3	4
GO:0032252	secretory granule localization	0.00149931	0.0438659	Kif1a/Trim46/Kif5a/Sybu	4
GO:0150104	transport across blood-brain barrier	0.00149931	0.0438659	Slc27a4/Slc2a1/Mfsd2a/Abcc2	4
GO:0044242	cellular lipid catabolic process	0.00157698	0.0447862	Prdx6/Slc27a4/Gpcpd1/Cnr1/Mfsd2a/Lypla2/Scarb1/Akr1b8/Fabp1/Apoc2/Ces1f/Acaa1b/Enpp2/Pnpla1	14
GO:0017156	calcium-ion regulated exocytosis	0.00162277	0.045771	Rapgef4/Syt13/Snap25/Stx1a/Syn2/Cadps/Baiap3	7
GO:0007409	axonogenesis	0.00165309	0.045996	Lmx1a/Olfm1/Pax6/Vstm2l/Trim46/Epha2/Crmp1/Ocm/Ret/Tsku/Nrg1/Twf2/Sema3b/Cck/Kif5a/Ndel1/Efnb3/Cdk5r1/Ifrd1/Map1b/Nefm/Tnfrsf12a/Gfra3/Pak3	24
GO:0051937	catecholamine transport	0.0016432	0.045996	Syt13/Cnr1/Stx1a/Gck/Chga/Slc6a3/Cadps/Gabbr1	8
GO:0048638	regulation of developmental growth	0.00167572	0.0463127	Rgs2/Dusp10/Olfm1/Trim46/Mfsd2a/Rasal1/Ocm/Nrg1/Twf2/Sema3b/Gli1/Stc2/Ndel1/P2rx5/Cdk5r1/Ifrd1/Slc6a3/Map1b/Tnfrsf12a/Rbp4/Dusp9	21
GO:0098754	detoxification	0.00169562	0.0465503	Gsta3/Prdx6/Gstm2/Adh4/Akr1b8/Abcc2	6
GO:1903531	negative regulation of secretion by cell	0.00175415	0.0477799	Cry2/Cnr1/Pde1c/Kcnj11/Abcc8/Midn/Gck/Rhbdf1/Rhbdf2/Chga/Stxbp5l/Gabbr1	12
GO:0019336	phenol-containing compound catabolic process	0.00176361	0.0477799	Moxd2/Fah/Slc6a3	3
GO:0010232	vascular transport	0.00181485	0.0488468	Slc27a4/Slc2a1/Mfsd2a/Abcc2	4
GO:0034764	positive regulation of transmembrane transport	0.00189281	0.0493329	Ptafr/Cacna2d1/Kcnh2/Cracr2a/Kcnj11/Abcc8/Cemip/Prss8/Trpc1/P2rx5/Gip/Hap1/Slc34a1/Fgf14/Kcnip2	15
GO:0034767	positive regulation of ion transmembrane transport	0.00189281	0.0493329	Ptafr/Cacna2d1/Kcnh2/Cracr2a/Kcnj11/Abcc8/Cemip/Prss8/Trpc1/P2rx5/Gip/Hap1/Slc34a1/Fgf14/Kcnip2	15
GO:0002861	regulation of inflammatory response to antigenic stimulus	0.00187835	0.0493329	Fcer1g/Fut7/Cnr1/Pla2g2d/Il20rb	5
GO:0055090	acylglycerol homeostasis	0.00187835	0.0493329	Scarb1/Apoc2/Angptl8/Il18/Gip	5
GO:0070328	triglyceride homeostasis	0.00187835	0.0493329	Scarb1/Apoc2/Angptl8/Il18/Gip	5
GO:0042058	regulation of epidermal growth factor receptor signaling pathway	0.00192685	0.0495924	Areg/Gprc5a/Plaur/Esr1/Rhbdf1/Hap1/Rhbdf2	7
GO:0050432	catecholamine secretion	0.00192685	0.0495924	Syt13/Cnr1/Stx1a/Gck/Chga/Cadps/Gabbr1	7
GO:0051962	positive regulation of nervous system development	0.00193993	0.0496188	Mdk/Pax6/Plag1/Ocm/Nrg1/Tpbg/Twf2/Tle6/Ndel1/Hap1/Id2/Akap5/Map1b/Enpp2/Amigo2/Tnfrsf12a/Bin1/Il33/Pak3	19
GO:0022612	gland morphogenesis	0.00213535	0.0535979	Mdk/Pax6/Plag1/Wnt4/Epha2/Areg/Tbx3/Il18/Esr1/Gli1/Id4	11
GO:0008306	associative learning	0.00211857	0.0535979	Snap25/Nptx2/Tac1/Abcc8/Sct/Tpbg/Cck/Neto1/Rin1	9
GO:0090075	relaxation of muscle	0.00213594	0.0535979	Rgs2/P2rx4/Abcc8/Chga/Slc8a1	5
GO:0034377	plasma lipoprotein particle assembly	0.00217359	0.0535979	Acsl3/Abca1/Mfsd2a/Ces1g	4
GO:0060749	mammary gland alveolus development	0.00217359	0.0535979	Areg/Tph1/Esr1/Id2	4
GO:0061377	mammary gland lobule development	0.00217359	0.0535979	Areg/Tph1/Esr1/Id2	4
GO:0046683	response to organophosphorus	0.00219649	0.0538401	P2rx4/Ryr1/Kcnj11/Pde2a/Slc26a3/Slc6a3/Gpd1/Slc8a1	8
GO:0051051	negative regulation of transport	0.00221972	0.0540877	Rgs2/Cry2/Ada/Cnr1/Kcnh2/Pde1c/Apoc2/Kcnj11/Abcc8/Sct/Gnb5/Esr1/Midn/Gck/Rhbdf1/Rhbdf2/Akap5/Chga/Map1b/Stxbp5l/Gabbr1/Bin1/Ankrd13d/Slc18a2	24
GO:0022600	digestive system process	0.00225438	0.0542897	Neurod1/Fabp2/Scarb1/Tac1/Fabp1/Sct/Gcnt3/Trpc1/Rbp4	9
GO:0051209	release of sequestered calcium ion into cytosol	0.00225438	0.0542897	Mettl21c/Ryr3/Ryr1/Cemip/Trpc1/Trpm2/Hap1/Ero1a/Slc8a1	9
GO:0006869	lipid transport	0.00227986	0.0543485	Acsl3/Slc27a4/Cry2/Fabp2/Abca1/Slc2a1/Mfsd2a/Pla2g2d/Scarb1/Tac1/Fabp1/Apoc2/Tsku/Abca14/Plscr2/Cck/Mfsd2b/Cpt1b/Gabbr1/Galr1/Rbp4/Abcc2	22
GO:0046189	phenol-containing compound biosynthetic process	0.00229642	0.0543485	Fev/Insm1/Moxd2/Tph1/Trpc1/Slc6a3	6
GO:0046676	negative regulation of insulin secretion	0.00229642	0.0543485	Pde1c/Kcnj11/Abcc8/Midn/Chga/Stxbp5l	6
GO:0016042	lipid catabolic process	0.0023222	0.0546446	Prdx6/Slc27a4/Gpcpd1/Cnr1/Mfsd2a/Lypla2/Pla2g2d/Scarb1/Akr1b8/Fabp1/Apoc2/Sct/Ces1f/Ces1g/Ces2b/Acaa1b/Enpp2/Pnpla1	18
GO:0007611	learning or memory	0.00234713	0.0547291	Lmx1a/Mdk/Pax6/Prnp/Snap25/Cnr1/Nptx2/Tac1/Abcc8/Sct/Tpbg/Cck/Slc2a4/Gip/Itga5/Neto1/Rin1	17
GO:0018298	protein-chromophore linkage	0.00237895	0.0547291	Cry2/Ambp/Opn1sw	3
GO:0071415	cellular response to purine-containing compound	0.00237895	0.0547291	Ryr1/Trpm2/Slc8a1	3
GO:2000849	regulation of glucocorticoid secretion	0.00237895	0.0547291	Cry2/Tac1/Galr1	3
GO:0051283	negative regulation of sequestering of calcium ion	0.00239702	0.0548385	Mettl21c/Ryr3/Ryr1/Cemip/Trpc1/Trpm2/Hap1/Ero1a/Slc8a1	9
GO:0031646	positive regulation of nervous system process	0.00252849	0.0575265	Trpa1/Rapgef4/Ptafr/Tac1/Nrg1/Cck	6
GO:0009065	glutamine family amino acid catabolic process	0.00257838	0.0583394	Gad2/Ddah1/Aldh4a1/Fah	4
GO:0051282	regulation of sequestering of calcium ion	0.00270377	0.0603728	Mettl21c/Ryr3/Ryr1/Cemip/Trpc1/Trpm2/Hap1/Ero1a/Slc8a1	9
GO:0035335	peptidyl-tyrosine dephosphorylation	0.00272689	0.0603728	Dusp10/Ptpn22/Dusp4/Ptprb/Dusp9	5
GO:0051953	negative regulation of amine transport	0.00272689	0.0603728	Rgs2/Cnr1/Gck/Chga/Gabbr1	5
GO:1902003	regulation of amyloid-beta formation	0.00272689	0.0603728	Olfm1/Prnp/Rtn2/Hap1/Bin1	5
GO:0045773	positive regulation of axon extension	0.00277773	0.0611694	Ocm/Nrg1/Twf2/Ndel1/Map1b/Tnfrsf12a	6
GO:0045685	regulation of glial cell differentiation	0.00288649	0.0628919	Dusp10/Mdk/Id2/Id4/Enpp2/Daam2/Bin1/Il33	8
GO:1901184	regulation of ERBB signaling pathway	0.00288072	0.0628919	Areg/Gprc5a/Plaur/Esr1/Rhbdf1/Hap1/Rhbdf2	7
GO:0051208	sequestering of calcium ion	0.00304079	0.0647196	Mettl21c/Ryr3/Ryr1/Cemip/Trpc1/Trpm2/Hap1/Ero1a/Slc8a1	9
GO:0002792	negative regulation of peptide secretion	0.00308285	0.0647196	Pde1c/Kcnj11/Abcc8/Midn/Rhbdf1/Rhbdf2/Chga/Stxbp5l	8
GO:0001523	retinoid metabolic process	0.00304491	0.0647196	Dhrs9/Adh4/Akr1b8/Rbp2/Ttr/Rbp4	6
GO:0031279	regulation of cyclase activity	0.00306297	0.0647196	Palm/Akap5/Galr3/Gabbr1/Galr1	5
GO:0071827	plasma lipoprotein particle organization	0.00306297	0.0647196	Acsl3/Abca1/Mfsd2a/Scarb1/Ces1g	5
GO:0008090	retrograde axonal transport	0.00303202	0.0647196	Kif1a/Kif5a/Ndel1/Hap1	4
GO:0035933	glucocorticoid secretion	0.00311182	0.0647196	Cry2/Tac1/Galr1	3
GO:1900044	regulation of protein K63-linked ubiquitination	0.00311182	0.0647196	Ptpn22/Otub2/Parp10	3
GO:1901142	insulin metabolic process	0.00311182	0.0647196	Pax6/Cpe/Abcc2	3
GO:0030900	forebrain development	0.00313935	0.0649641	Kif1a/Lmx1a/Neurod1/Mdk/Pax6/Hsd3b2/Hsd3b3/Mfsd2a/Wnt4/Tbx3/Tsku/Sct/Nrg1/Gli1/Ndel1/Cdk5r1/Hap1/Id2/Id4/Slc6a3	20
GO:0140115	export across plasma membrane	0.00333083	0.0685818	Abca1/Kcnh2/Slc8a1/Slc35g1/Abcc2/Kcnip2	6
GO:0042063	gliogenesis	0.00339352	0.0691763	Dusp10/Mdk/Pax6/Plag1/Areg/Miat/P2rx4/Abcc8/Nrg1/Nab2/Cdk5r1/Cntnap1/Id2/Id4/Enpp2/Daam2/Bin1/Il33	18
GO:0018958	phenol-containing compound metabolic process	0.0034101	0.0691763	Fev/Insm1/Moxd2/Tph1/Fah/Sult1a1/Trpc1/Ctsl/Slc6a3	9
GO:0051952	regulation of amine transport	0.0034101	0.0691763	Rgs2/Syt13/Sv2a/Cnr1/Stx1a/Cck/Gck/Chga/Gabbr1	9
GO:0098656	anion transmembrane transport	0.00352656	0.0704938	Rgs2/Slc27a4/Prnp/Pex5l/Abca1/Slc2a1/Ptafr/Clcn1/Rtn2/Esr1/Slc5a4b/Slc2a4/Slc13a2/Gip/Slc16a3/Slc34a1/Slc6a7/Slc26a2/Rbp4/Slc6a8/Slc7a3	21
GO:0008361	regulation of cell size	0.00354352	0.0704938	Olfm1/Trim46/Ocm/Ret/Sct/Nrg1/Twf2/Sema3b/Ndel1/Cdk5r1/Ifrd1/Map1b/Tnfrsf12a	13
GO:0051590	positive regulation of neurotransmitter transport	0.00353723	0.0704938	Cacna1b/Stx1a/Sphk1/Baiap3	4
GO:0098703	calcium ion import across plasma membrane	0.00353723	0.0704938	Prnp/Trpm2/P2rx5/Slc8a1	4
GO:0044282	small molecule catabolic process	0.00360054	0.0712838	Gad2/Slc27a4/Ada/Adh4/Ddah1/Cnr1/Mfsd2a/Aldh4a1/Scarb1/Akr1b8/Fabp1/Fah/Ces1f/Acaa1b/Cbr3/Hagh/Nt5c2	17
GO:0016101	diterpenoid metabolic process	0.00363626	0.0716465	Dhrs9/Adh4/Akr1b8/Rbp2/Ttr/Rbp4	6
GO:0060603	mammary gland duct morphogenesis	0.00382307	0.0749686	Wnt4/Epha2/Areg/Tbx3/Esr1	5
GO:0061180	mammary gland epithelium development	0.00387518	0.0756303	Zfas1/Wnt4/Epha2/Areg/Tbx3/Esr1/Id2	7
GO:0098900	regulation of action potential	0.003962	0.0767303	Trpa1/Rapgef4/Cnr1/Cacna2d1/Tac1/Bin1	6
GO:0044557	relaxation of smooth muscle	0.00396881	0.0767303	Rgs2/Abcc8/Slc8a1	3
GO:0035725	sodium ion transmembrane transport	0.0040873	0.0781027	Scn3a/Fxyd4/Prss8/Slc34a1/Slc6a3/Fgf14/Slc8a1/Slc6a7/Neto1/Slc6a8	10
GO:0030325	adrenal gland development	0.00409669	0.0781027	Mdk/Insm1/Nr0b2/Cdkn1c	4
GO:1902656	calcium ion import into cytosol	0.00409669	0.0781027	Prnp/Trpm2/P2rx5/Slc8a1	4
GO:0009409	response to cold	0.00424979	0.0799116	Trpa1/Acot11/Vgf/Lrp11/Pcsk1n	5
GO:0051339	regulation of lyase activity	0.00424979	0.0799116	Palm/Akap5/Galr3/Gabbr1/Galr1	5
GO:0097237	cellular response to toxic substance	0.00424979	0.0799116	Prdx6/Abtb2/Gstm2/Adh4/Akr1b8	5
GO:0071333	cellular response to glucose stimulus	0.00429224	0.0802886	Trpa1/Ptprn/Gcg/Neurod1/Myt1/Pde1c/Hmgn3/Rfx6/Sybu/Baiap3	10
GO:0046470	phosphatidylcholine metabolic process	0.00430883	0.0802886	Acsl3/Lpcat4/Mfsd2a/Pla2g2d/Scarb1/Enpp2	6
GO:0031346	positive regulation of cell projection organization	0.00447516	0.0824551	Rgs2/Myo3a/Mdk/Ltk/Serpini1/Eps8l3/Cnr1/Ocm/Ret/Nrg1/Twf2/Palm/Ndel1/Hap1/Sphk1/Akap5/Map1b/Enpp2/Kctd17/Tnfrsf12a/Pak3	21
GO:0015698	inorganic anion transport	0.0045052	0.0824551	Prnp/Ptafr/Cldn4/Clcn1/Ttyh1/Ros1/Stc2/Slc26a3/Slc34a1/Slc26a2	10
GO:0015908	fatty acid transport	0.0045052	0.0824551	Acsl3/Slc27a4/Fabp2/Slc2a1/Mfsd2a/Pla2g2d/Fabp1/Cck/Cpt1b/Gabbr1	10
GO:0046928	regulation of neurotransmitter secretion	0.00448838	0.0824551	Cacna1b/Rims4/Grin3a/Stx1a/Kcnc3/Sphk1/Cplx2/Stxbp5l/Baiap3	9
GO:0071331	cellular response to hexose stimulus	0.00472639	0.0849924	Trpa1/Ptprn/Gcg/Neurod1/Myt1/Pde1c/Hmgn3/Rfx6/Sybu/Baiap3	10
GO:1901616	organic hydroxy compound catabolic process	0.00467757	0.0849924	Adh4/Scarb1/Akr1b8/Moxd2/Fah/Slc6a3	6
GO:0008207	C21-steroid hormone metabolic process	0.00470941	0.0849924	Dhrs9/Hsd3b2/Hsd3b3/Wnt4/Afp	5
GO:0035774	positive regulation of insulin secretion involved in cellular response to glucose stimulus	0.00470941	0.0849924	Trpa1/Gcg/Rfx6/Sybu/Baiap3	5
GO:0008088	axo-dendritic transport	0.00477734	0.0855352	Kif1a/Trim46/Kif5a/Ndel1/Hap1/Nefm/Sybu	7
GO:0006631	fatty acid metabolic process	0.00487699	0.0857517	Acsl3/Slc27a4/Gstm2/Fabp2/Adh4/Cnr1/Acot11/Mfsd2a/Lypla2/Por/Fabp1/Apoc2/Ces1f/Acaa1b/Ggt1/Gip/Fads6/Sphk1/Cpt1b/Scd1	20
GO:0071326	cellular response to monosaccharide stimulus	0.00495602	0.0857517	Trpa1/Ptprn/Gcg/Neurod1/Myt1/Pde1c/Hmgn3/Rfx6/Sybu/Baiap3	10
GO:0002883	regulation of hypersensitivity	0.00495575	0.0857517	Fcer1g/Fut7/Il20rb	3
GO:0006577	amino-acid betaine metabolic process	0.00495575	0.0857517	Bbox1/Bhmt/Cpt1b	3
GO:0043508	negative regulation of JUN kinase activity	0.00495575	0.0857517	Dusp10/Ptpn22/Gstp1	3
GO:0046058	cAMP metabolic process	0.00495575	0.0857517	Adcy10/Epha2/Adcy4	3
GO:0048537	mucosa-associated lymphoid tissue development	0.00495575	0.0857517	Ada/Ret/Id2	3
GO:0048541	Peyer's patch development	0.00495575	0.0857517	Ada/Ret/Id2	3
GO:0003018	vascular process in circulatory system	0.00501329	0.0863796	Rgs2/Slc27a4/Ddah1/Slc2a1/Mfsd2a/Ptafr/P2rx4/Abcc8/Pde2a/Il18/Serpinf2/Slc8a1/Abcc2	13
GO:0006837	serotonin transport	0.00538865	0.0924603	Fev/Fcer1g/Cnr1/Slc18a2	4
GO:0072384	organelle transport along microtubule	0.00546107	0.0925526	Kif1a/Trim46/Kif5a/Ndel1/Hap1/Map1b/Sybu	7
GO:0006721	terpenoid metabolic process	0.00548393	0.0925526	Dhrs9/Adh4/Akr1b8/Rbp2/Ttr/Rbp4	6
GO:0097479	synaptic vesicle localization	0.00548393	0.0925526	Trim46/Pclo/Syn2/Kif5a/Slc2a4/Mx2	6
GO:0098930	axonal transport	0.00548393	0.0925526	Kif1a/Trim46/Kif5a/Ndel1/Hap1/Sybu	6
GO:0000302	response to reactive oxygen species	0.0056911	0.0952681	Trpa1/Ptprn/Prdx6/Casp6/Plk3/Fabp1/Bnip3/Trpm2/Sphk1/Slc8a1/Gstp1/Nox1	12
GO:1990138	neuron projection extension	0.0056911	0.0952681	Olfm1/Trim46/Rasal1/Ocm/Nrg1/Twf2/Sema3b/Ndel1/Cdk5r1/Ifrd1/Map1b/Tnfrsf12a	12
GO:0009064	glutamine family amino acid metabolic process	0.00592316	0.0983531	Gad2/Ddah1/Aldh4a1/Agmat/Fah/Ggt1	6
GO:0090278	negative regulation of peptide hormone secretion	0.00592316	0.0983531	Pde1c/Kcnj11/Abcc8/Midn/Chga/Stxbp5l	6
GO:0010038	response to metal ion	0.00609365	0.0985437	Syt13/Prnp/Casp6/Rasal1/P2rx4/Pde1c/Gipr/Abcc8/Bnip3/Junb/Trpc1/Trpm2/Id2/Slc34a1/Abcc2	15
GO:0010800	positive regulation of peptidyl-threonine phosphorylation	0.00612608	0.0985437	Gcg/Cemip/Trim6/Sphk1	4
GO:0033198	response to ATP	0.00612608	0.0985437	P2rx4/Ryr1/Kcnj11/Slc8a1	4
GO:0043950	positive regulation of cAMP-mediated signaling	0.00612608	0.0985437	Gipr/Sct/Gip/Chga	4
GO:0032096	negative regulation of response to food	0.00607776	0.0985437	Gcg/Cck/Pyy	3
GO:0032105	negative regulation of response to extracellular stimulus	0.00607776	0.0985437	Gcg/Cck/Pyy	3
GO:0032108	negative regulation of response to nutrient levels	0.00607776	0.0985437	Gcg/Cck/Pyy	3
GO:0055119	relaxation of cardiac muscle	0.00607776	0.0985437	Rgs2/P2rx4/Chga	3
GO:0021537	telencephalon development	0.00621107	0.0992087	Lmx1a/Neurod1/Mdk/Pax6/Hsd3b2/Hsd3b3/Mfsd2a/Tsku/Sct/Nrg1/Ndel1/Cdk5r1/Id2/Id4	14
GO:0032526	response to retinoic acid	0.0062156	0.0992087	Ltk/Abca1/Ret/Tead2/Hsd17b2/Twf2/Rbp4	7
GO:0071300	cellular response to retinoic acid	0.00629888	0.0997646	Ltk/Abca1/Ret/Tead2/Twf2	5
GO:1902991	regulation of amyloid precursor protein catabolic process	0.00629888	0.0997646	Olfm1/Prnp/Rtn2/Hap1/Bin1	5

## Sheet: Table S6
Table S6. GO terms for molecular function that were enriched among upregulated DEGs between PRMT1indΔIEC and PRMT1fl/fl intestinal crypts after 14 days of tamoxifen treatment.
ID	Description	p value	p-adj	gene ID	Count
GO:0005216	ion channel activity	8.50934e-07	0.000375348	Trpa1/Cacna1b/Kcnt1/Kcnh7/Scn3a/Ryr3/Snap25/Pex5l/Cnr1/Grin3a/Cacna2d1/Kcnh2/P2rx4/Cldn4/Tmem120a/Clcn1/Fxyd4/Ttyh1/Ryr1/Kcnc3/Kcnj11/Abcc8/Tmc7/Tmem266/Trpc1/Trpm2/P2rx5/Kcnh6/Chrna2/Kcnip2	30
GO:0015267	channel activity	7.00611e-06	0.000628799	Trpa1/Cacna1b/Kcnt1/Kcnh7/Scn3a/Ryr3/Snap25/Pex5l/Cnr1/Grin3a/Cacna2d1/Kcnh2/P2rx4/Cldn4/Tmem120a/Clcn1/Fxyd4/Ttyh1/Ryr1/Kcnc3/Kcnj11/Abcc8/Tmc7/Tmem266/Trpc1/Trpm2/P2rx5/Kcnh6/Chrna2/Kcnip2	30
GO:0022803	passive transmembrane transporter activity	7.00611e-06	0.000628799	Trpa1/Cacna1b/Kcnt1/Kcnh7/Scn3a/Ryr3/Snap25/Pex5l/Cnr1/Grin3a/Cacna2d1/Kcnh2/P2rx4/Cldn4/Tmem120a/Clcn1/Fxyd4/Ttyh1/Ryr1/Kcnc3/Kcnj11/Abcc8/Tmc7/Tmem266/Trpc1/Trpm2/P2rx5/Kcnh6/Chrna2/Kcnip2	30
GO:0046873	metal ion transmembrane transporter activity	3.69529e-06	0.000628799	Trpa1/Cacna1b/Kcnt1/Kcnh7/Scn3a/Ryr3/Snap25/Cnr1/Grin3a/Mfsd2a/Cacna2d1/Kcnh2/P2rx4/Fxyd4/Ryr1/Kcnc3/Kcnj11/Abcc8/Trpc1/Slc5a4b/Trpm2/Kcnh6/Slc34a1/Slc6a3/Slc8a1/Slc6a7/Kcnip2/Slc18a2/Slc6a8	29
GO:0005261	cation channel activity	5.91311e-06	0.000628799	Trpa1/Cacna1b/Kcnt1/Kcnh7/Scn3a/Ryr3/Snap25/Pex5l/Cnr1/Grin3a/Cacna2d1/Kcnh2/P2rx4/Fxyd4/Ryr1/Kcnc3/Kcnj11/Abcc8/Trpc1/Trpm2/P2rx5/Kcnh6/Chrna2/Kcnip2	24
GO:0022836	gated channel activity	5.91311e-06	0.000628799	Trpa1/Cacna1b/Kcnt1/Kcnh7/Scn3a/Ryr3/Snap25/Pex5l/Cnr1/Grin3a/Cacna2d1/Kcnh2/P2rx4/Clcn1/Ttyh1/Ryr1/Kcnc3/Kcnj11/Tmc7/Trpm2/P2rx5/Kcnh6/Chrna2/Kcnip2	24
GO:0022804	active transmembrane transporter activity	2.1613e-05	0.00155181	Abca1/Mfsd2a/Abcc8/Abca14/Slc16a9/Slc5a4b/Slc2a4/Slc13a2/Slc16a6/Slc16a5/Slc16a3/Mfsd2b/Slc26a3/Slc34a1/Slc6a3/Tap2/Slc8a1/Slc6a7/Slc26a2/Abcc2/Slc18a2/Slc6a8	22
GO:0015291	secondary active transmembrane transporter activity	0.000149023	0.00629401	Mfsd2a/Slc16a9/Slc5a4b/Slc2a4/Slc13a2/Slc16a6/Slc16a5/Slc16a3/Mfsd2b/Slc26a3/Slc34a1/Slc6a3/Slc8a1/Slc6a7/Slc26a2/Slc18a2/Slc6a8	17
GO:0005244	voltage-gated ion channel activity	4.1992e-05	0.00231925	Trpa1/Cacna1b/Kcnt1/Kcnh7/Scn3a/Snap25/Cnr1/Grin3a/Cacna2d1/Kcnh2/Clcn1/Ryr1/Kcnc3/Kcnj11/Kcnh6/Kcnip2	16
GO:0022832	voltage-gated channel activity	4.1992e-05	0.00231925	Trpa1/Cacna1b/Kcnt1/Kcnh7/Scn3a/Snap25/Cnr1/Grin3a/Cacna2d1/Kcnh2/Clcn1/Ryr1/Kcnc3/Kcnj11/Kcnh6/Kcnip2	16
GO:0022843	voltage-gated cation channel activity	1.80503e-05	0.00144001	Trpa1/Cacna1b/Kcnt1/Kcnh7/Snap25/Cnr1/Grin3a/Cacna2d1/Kcnh2/Ryr1/Kcnc3/Kcnj11/Kcnh6/Kcnip2	14
GO:0015293	symporter activity	2.49464e-05	0.00162832	Mfsd2a/Slc16a9/Slc5a4b/Slc2a4/Slc13a2/Slc16a6/Slc16a5/Slc16a3/Mfsd2b/Slc34a1/Slc6a3/Slc6a7/Slc18a2/Slc6a8	14
GO:0099094	ligand-gated cation channel activity	2.32417e-06	0.000556251	Trpa1/Kcnh7/Ryr3/Pex5l/Grin3a/Kcnh2/P2rx4/Ryr1/Kcnj11/Trpm2/P2rx5/Kcnh6/Chrna2	13
GO:0015276	ligand-gated ion channel activity	4.88326e-05	0.00250441	Trpa1/Kcnh7/Ryr3/Pex5l/Grin3a/Kcnh2/P2rx4/Ryr1/Kcnj11/Trpm2/P2rx5/Kcnh6/Chrna2	13
GO:0022834	ligand-gated channel activity	6.17253e-05	0.00295458	Trpa1/Kcnh7/Ryr3/Pex5l/Grin3a/Kcnh2/P2rx4/Ryr1/Kcnj11/Trpm2/P2rx5/Kcnh6/Chrna2	13
GO:0005179	hormone activity	0.000823789	0.0236592	Gcg/Vgf/Sct/Angptl8/Cck/Stc2/Gip/Pyy/Ucn3/Thpo/Ttr	11
GO:0004364	glutathione transferase activity	1.04554e-06	0.000375348	Gsta3/Gstm3/Gstm2/Gstm1/Gsta4/Gsta1/Gsta2/Gstp1	8
GO:0016765	transferase activity, transferring alkyl or aryl (other than methyl) groups	0.000194649	0.00776434	Gsta3/Gstm3/Gstm2/Gstm1/Gsta4/Gsta1/Gsta2/Gstp1	8
GO:0005324	long-chain fatty acid transporter activity	0.000108389	0.00486395	Slc27a4/Fabp2/Slc2a1/Mfsd2a/Fabp1	5
GO:0099604	ligand-gated calcium channel activity	0.000434401	0.0164158	Trpa1/Ryr3/P2rx4/Ryr1/Trpm2	5
GO:0005217	intracellular ligand-gated ion channel activity	0.000752727	0.0225191	Trpa1/Ryr3/Pex5l/Ryr1/Trpm2	5
GO:0015278	calcium-release channel activity	0.000682477	0.0213052	Trpa1/Ryr3/Ryr1/Trpm2	4
GO:0043295	glutathione binding	0.000682477	0.0213052	Gstm2/Gstm1/Gsta1/Gsta2	4
GO:0140416	transcription regulator inhibitor activity	0.000682477	0.0213052	Nr0b2/Tcf23/Id2/Id4	4
GO:1900750	oligopeptide binding	0.000682477	0.0213052	Gstm2/Gstm1/Gsta1/Gsta2	4
GO:0015085	calcium ion transmembrane transporter activity	0.000876573	0.0242069	Trpa1/Cacna1b/Ryr3/Cnr1/Grin3a/Cacna2d1/P2rx4/Ryr1/Trpc1/Trpm2/Slc8a1	11
GO:0005262	calcium channel activity	0.00102228	0.0269759	Trpa1/Cacna1b/Ryr3/Cnr1/Grin3a/Cacna2d1/P2rx4/Ryr1/Trpc1/Trpm2	10
GO:0016616	oxidoreductase activity, acting on the CH-OH group of donors, NAD or NADP as acceptor	0.00105199	0.0269759	Dhrs9/Hsd3b2/Hsd3b3/Adh4/Akr1b8/Hsd17b2/Me1/Akr1c19/Gpd1/Cbr1/Cbr3	11
GO:0005267	potassium channel activity	0.0013248	0.0328003	Kcnt1/Kcnh7/Snap25/Kcnh2/Fxyd4/Kcnc3/Kcnj11/Abcc8/Kcnh6/Kcnip2	10
GO:0044325	ion channel binding	0.00149007	0.0356624	Prnp/Snap25/Rims4/Stx1a/Kcnj11/Abcc8/Trpc1/Hap1/Id2/Slc8a1/Kcnip2	11
GO:0005242	inward rectifier potassium channel activity	0.00167066	0.0363033	Kcnh7/Kcnh2/Kcnj11/Kcnh6	4
GO:0008509	anion transmembrane transporter activity	0.00169282	0.0363033	Abca1/Slc2a1/Mfsd2a/Cldn4/Clcn1/Ttyh1/Slc16a9/Slc5a4b/Slc2a4/Slc13a2/Slc16a6/Slc16a5/Slc16a3/Slc26a3/Slc6a3/Tap2/Slc6a7/Slc26a2/Slc25a45/Rbp4/Slc18a2/Slc6a8/Slc7a3	23
GO:0005249	voltage-gated potassium channel activity	0.0016982	0.0363033	Kcnt1/Kcnh7/Snap25/Kcnh2/Kcnc3/Kcnj11/Kcnh6/Kcnip2	8
GO:0016614	oxidoreductase activity, acting on CH-OH group of donors	0.00175952	0.0363033	Dhrs9/Hsd3b2/Hsd3b3/Adh4/Akr1b8/Hsd17b2/Me1/Akr1c19/Gpd1/Cbr1/Cbr3	11
GO:0001102	RNA polymerase II activating transcription factor binding	0.00176966	0.0363033	Prrx1/Neurod1/Tcf23/Tbx3/Id2/Bex2	6
GO:0005543	phospholipid binding	0.00212737	0.0424292	Syt14/Syt13/F3/Abca1/Ptafr/Pla2g2d/Pclo/Rasal1/Scarb1/Cyth3/Fabp1/Gramd2/Twf2/Arhgap9/Gsdma/Scin/Map1b/Cadps/Anxa13/Baiap3/Bin1/Arap3/Mbl2	23
GO:0052689	carboxylic ester hydrolase activity	0.00229607	0.0445562	Prdx6/Ptrh1/Car1/Acot11/Lypla2/Pla2g2d/Ces1f/Ces1g/Ces2b/Enpp2/Pnpla1	11
GO:0008330	protein tyrosine/threonine phosphatase activity	0.00258716	0.0488837	Dusp10/Dusp4/Dusp9	3
GO:0038187	pattern recognition receptor activity	0.00286785	0.0527978	Ptafr/Scarb1/Klrh1/Trim12c	4
GO:0015370	solute:sodium symporter activity	0.00313751	0.0563183	Mfsd2a/Slc5a4b/Slc34a1/Slc6a3/Slc6a7/Slc18a2/Slc6a8	7
GO:0042277	peptide binding	0.00398162	0.069727	Olfm1/Prnp/Pex5l/Gstm2/Gstm1/Scarb1/Trbv1/Gipr/Cemip/Gsta1/Gsta2/Sstr1/Ctsl/Galr3/Tap2/H2-Bl/Galr1	17
GO:0017017	MAP kinase tyrosine/serine/threonine phosphatase activity	0.00431124	0.0737016	Dusp10/Dusp4/Dusp9	3
GO:0015294	solute:cation symporter activity	0.00445269	0.0743496	Mfsd2a/Slc5a4b/Slc2a4/Slc34a1/Slc6a3/Slc6a7/Slc18a2/Slc6a8	8
GO:0051019	mitogen-activated protein kinase binding	0.00481146	0.0785143	Dusp10/Ptafr/Dusp4/Tnip1/Dusp9	5
GO:0019841	retinol binding	0.00538026	0.0858451	Adh4/Rbp2/Rbp4	3
GO:0016229	steroid dehydrogenase activity	0.00588369	0.0918368	Dhrs9/Hsd3b2/Hsd3b3/Hsd17b2/Akr1c19	5
GO:0015081	sodium ion transmembrane transporter activity	0.00605986	0.092574	Scn3a/Mfsd2a/Slc5a4b/Trpm2/Slc34a1/Slc6a3/Slc8a1/Slc6a7/Slc18a2/Slc6a8	10
GO:0022853	active ion transmembrane transporter activity	0.00659421	0.0966318	Mfsd2a/Slc5a4b/Slc2a4/Slc26a3/Slc34a1/Slc6a3/Tap2/Slc8a1/Slc6a7/Slc26a2/Slc18a2/Slc6a8	12
GO:0033549	MAP kinase phosphatase activity	0.00659465	0.0966318	Dusp10/Dusp4/Dusp9	3
GO:0005184	neuropeptide hormone activity	0.00678938	0.0974955	Vgf/Cck/Pyy/Ucn3	4

## Sheet: Table S7
Table S7. GO terms for cellular components that were enriched among upregulated DEGs between PRMT1indΔIEC and PRMT1fl/fl intestinal crypts after 14 days of tamoxifen treatment.
ID	Description	p value	p-adj	gene ID	Count
GO:0097060	synaptic membrane	8.35374e-06	0.000555523	Olfm1/Chrm4/Snap25/Epb41l1/Rims4/Cnr1/Grin3a/Cacna2d1/Stx1a/Nptx2/Kcnc3/Pde2a/Cpe/Lpar2/Olfm2/Palm/Efnb3/Cntnap1/Slc16a3/Akap5/Slc6a3/Erc2/Chrna2/Pcdh8/Mx2/Gabbr1/Slc8a1/Neto1/Fosl1/Slc6a8	30
GO:0150034	distal axon	4.28544e-07	0.000170989	Ptprn/Adcy10/Cacna1b/Olfm1/Rapgef4/Chrm4/Prnp/Snap25/Cnr1/Pclo/Crmp1/P2rx4/Opn1sw/Kcnc3/Tpbg/Twf2/Cck/Esr1/Kif5a/Ndel1/Cdk5r1/Hap1/Ucn3/Cplx2/Map1b/Erc2/Slc8a1/Bin1/Slc18a2	29
GO:0030141	secretory granule	8.3475e-06	0.000555523	Cfap65/Ptprn/Resp18/Scg2/Kif1a/Gcg/Chgb/Serpini1/Stx1a/Vgf/Moxd2/Cracr2a/Klk1/Ppfia3/Kcnj11/Cpe/Gck/Slc2a4/Gip/Chga/Ctsl/Pcsk1/Cadps/Stxbp5l/Rab26/Slc18a2/Pcsk1n	27
GO:1902495	transmembrane transporter complex	1.00199e-05	0.000571132	Cacna1b/Olfm1/Scn3a/Ryr3/Snap25/Pex5l/Grin3a/Cacna2d1/Kcnh2/Cldn4/Stx1a/Clcn1/Fxyd4/Ttyh1/Ryr1/Kcnc3/Kcnj11/Abcc8/Olfm2/Trpc1/Catsperb/Chrna2/Kcnip2	23
GO:1990351	transporter complex	2.02147e-05	0.000896183	Cacna1b/Olfm1/Scn3a/Ryr3/Snap25/Pex5l/Grin3a/Cacna2d1/Kcnh2/Cldn4/Stx1a/Clcn1/Fxyd4/Ttyh1/Ryr1/Kcnc3/Kcnj11/Abcc8/Olfm2/Trpc1/Catsperb/Chrna2/Kcnip2	23
GO:0034702	ion channel complex	1.37358e-05	0.000685072	Cacna1b/Olfm1/Scn3a/Ryr3/Snap25/Pex5l/Grin3a/Cacna2d1/Kcnh2/Cldn4/Stx1a/Clcn1/Ttyh1/Ryr1/Kcnc3/Kcnj11/Abcc8/Olfm2/Trpc1/Catsperb/Chrna2/Kcnip2	22
GO:0014069	postsynaptic density	0.000972976	0.0155287	Rapgef4/Chrm4/Prnp/Epb41l1/Grin3a/Pclo/P2rx4/Stx1a/Syn2/Bnip3/Palm/Efnb3/Cdk5r1/Slc16a3/Akap5/Map1b/Erc2/Nefm/Mx2/Slc8a1/Neto1/Pak3	22
GO:0032279	asymmetric synapse	0.00114156	0.0175185	Rapgef4/Chrm4/Prnp/Epb41l1/Grin3a/Pclo/P2rx4/Stx1a/Syn2/Bnip3/Palm/Efnb3/Cdk5r1/Slc16a3/Akap5/Map1b/Erc2/Nefm/Mx2/Slc8a1/Neto1/Pak3	22
GO:0030659	cytoplasmic vesicle membrane	0.000250092	0.00654364	Kif1a/Gad2/Ryr3/Sv2a/Stx1a/Vgf/Moxd2/Syn2/Ryr1/Abcc8/Cemip/Cpe/Trpm2/Slc2a4/Rab3c/Cadps/Rab26/Rab31/Bin1/Sec31b/Slc18a2	21
GO:0012506	vesicle membrane	0.000665169	0.0120637	Kif1a/Gad2/Ryr3/Sv2a/Stx1a/Vgf/Moxd2/Syn2/Ryr1/Abcc8/Cemip/Cpe/Trpm2/Slc2a4/Rab3c/Cadps/Rab26/Rab31/Bin1/Sec31b/Slc18a2	21
GO:0043679	axon terminus	8.702e-07	0.000173605	Ptprn/Cacna1b/Rapgef4/Chrm4/Prnp/Pclo/P2rx4/Opn1sw/Kcnc3/Tpbg/Cck/Esr1/Hap1/Ucn3/Cplx2/Erc2/Slc8a1/Bin1/Slc18a2	19
GO:0044306	neuron projection terminus	4.36919e-06	0.000435827	Ptprn/Cacna1b/Rapgef4/Chrm4/Prnp/Pclo/P2rx4/Opn1sw/Kcnc3/Tpbg/Cck/Esr1/Hap1/Ucn3/Cplx2/Erc2/Slc8a1/Bin1/Slc18a2	19
GO:0034703	cation channel complex	2.66502e-05	0.000966675	Cacna1b/Olfm1/Scn3a/Ryr3/Snap25/Pex5l/Grin3a/Cacna2d1/Kcnh2/Stx1a/Ryr1/Kcnc3/Kcnj11/Abcc8/Olfm2/Trpc1/Catsperb/Kcnip2	18
GO:0099240	intrinsic component of synaptic membrane	0.000770566	0.0133676	Chrm4/Snap25/Cnr1/Grin3a/Cacna2d1/Stx1a/Kcnc3/Lpar2/Efnb3/Slc16a3/Slc6a3/Pcdh8/Gabbr1/Slc8a1/Neto1/Slc6a8	16
GO:0042734	presynaptic membrane	0.0008198	0.0136292	Chrm4/Snap25/Cnr1/Cacna2d1/Stx1a/Kcnc3/Pde2a/Lpar2/Efnb3/Cntnap1/Slc6a3/Erc2/Gabbr1/Fosl1	14
GO:0042383	sarcolemma	0.000457414	0.0101393	Chrm4/Ryr3/Slc2a1/Cacna2d1/Clcn1/Rtn2/Ryr1/Kcnj11/Abcc8/Esr1/Slc2a4/Slc8a1/Bin1	13
GO:0044304	main axon	7.71104e-05	0.0023667	Trim46/Kcnc3/Kcnj11/Nrg1/Cck/Cntnap1/Ucn3/Map1b/Gabbr1/Bin1	10
GO:0048786	presynaptic active zone	0.00019709	0.00561708	Snap25/Sv2a/Pclo/Cacna2d1/Rimbp2/Stx1a/Ppfia3/Lpar2/Cntnap1/Erc2	10
GO:0043195	terminal bouton	0.000646846	0.0120637	Prnp/Pclo/P2rx4/Opn1sw/Cck/Esr1/Cplx2/Erc2/Slc18a2	9
GO:0099738	cell cortex region	6.74824e-05	0.00224379	Fabp2/Pclo/Rimbp2/Fabp1/Ppfia3/Ooep/Gck/Erc2	8
GO:0030315	T-tubule	0.000486685	0.0101836	Cacna2d1/Rtn2/Ryr1/Kcnj11/Esr1/Slc2a4/Slc8a1/Bin1	8
GO:0031045	dense core granule	2.41353e-05	0.000962998	Scg2/Kif1a/Cpe/Chga/Cadps/Stxbp5l/Slc18a2	7
GO:0098992	neuronal dense core vesicle	2.04644e-06	0.000272176	Scg2/Kif1a/Chga/Cadps/Stxbp5l/Slc18a2	6
GO:0034774	secretory granule lumen	0.000278802	0.00654364	Gcg/Serpini1/Gip/Pcsk1	4
GO:0060205	cytoplasmic vesicle lumen	0.000278802	0.00654364	Gcg/Serpini1/Gip/Pcsk1	4
GO:0031983	vesicle lumen	0.000510455	0.0101836	Gcg/Serpini1/Gip/Pcsk1	4
GO:0030426	growth cone	0.00131433	0.0194229	Adcy10/Olfm1/Rapgef4/Snap25/Cnr1/Pclo/Crmp1/Twf2/Kif5a/Ndel1/Cdk5r1/Hap1/Map1b/Erc2	14
GO:0099572	postsynaptic specialization	0.00139121	0.0198247	Rapgef4/Chrm4/Prnp/Epb41l1/Grin3a/Pclo/P2rx4/Stx1a/Nptx2/Syn2/Bnip3/Palm/Efnb3/Cdk5r1/Slc16a3/Akap5/Map1b/Erc2/Nefm/Mx2/Slc8a1/Neto1/Pak3	23
GO:0098831	presynaptic active zone cytoplasmic component	0.00163249	0.0224609	Pclo/Rimbp2/Ppfia3/Erc2	4
GO:0030427	site of polarized growth	0.00179213	0.0238354	Adcy10/Olfm1/Rapgef4/Snap25/Cnr1/Pclo/Crmp1/Twf2/Kif5a/Ndel1/Cdk5r1/Hap1/Map1b/Erc2	14
GO:0032127	dense core granule membrane	0.00188467	0.0242576	Kif1a/Cadps/Slc18a2	3
GO:0030673	axolemma	0.00197512	0.0243718	Kcnc3/Kcnj11/Nrg1/Gabbr1	4
GO:0098889	intrinsic component of presynaptic membrane	0.00205346	0.0243718	Chrm4/Snap25/Cnr1/Cacna2d1/Stx1a/Kcnc3/Lpar2/Efnb3/Slc6a3/Gabbr1	10
GO:0031256	leading edge membrane	0.00207679	0.0243718	Psd4/Plekho1/Eps8l3/Epha2/Kcnc3/Kcnj11/Nrg1/Palm/Akap5/Itga5/Gabbr1	11
GO:0045179	apical cortex	0.00254111	0.0267063	Fabp2/Fabp1/Ooep	3
GO:0099569	presynaptic cytoskeleton	0.00254111	0.0267063	Pclo/Erc2/Nefm	3
GO:0098984	neuron to neuron synapse	0.00255251	0.0267063	Rapgef4/Chrm4/Prnp/Epb41l1/Grin3a/Pclo/P2rx4/Stx1a/Syn2/Bnip3/Palm/Efnb3/Cdk5r1/Slc16a3/Akap5/Map1b/Erc2/Nefm/Mx2/Slc8a1/Neto1/Pak3	22
GO:0098936	intrinsic component of postsynaptic membrane	0.0025676	0.0267063	Chrm4/Grin3a/Cacna2d1/Kcnc3/Efnb3/Slc16a3/Slc6a3/Pcdh8/Gabbr1/Slc8a1/Neto1/Slc6a8	12
GO:0099699	integral component of synaptic membrane	0.00261039	0.0267063	Chrm4/Cnr1/Grin3a/Stx1a/Kcnc3/Lpar2/Efnb3/Slc16a3/Slc6a3/Pcdh8/Gabbr1/Slc8a1/Neto1/Slc6a8	14
GO:0031253	cell projection membrane	0.00277931	0.0277236	Psd4/Slc27a4/Plekho1/Eps8l3/Scarb1/Ttyh1/Kcnc3/Kcnj11/Nrg1/Palm/Slc26a3/Akap5/Slc34a1/Itga5/Gabbr1/Slc26a2/Abcc2	17
GO:0045121	membrane raft	0.00287188	0.0279483	Fcer1g/Prnp/Snap25/Sis/Cnr1/Abca1/Fyb2/Slc2a1/Scarb1/Ret/Pde2a/Prss8/Cpe/Trpc1/Slc2a4/Akap5/Slc34a1/Slc6a3/Nfam1/Gabbr1	20
GO:0098857	membrane microdomain	0.00295816	0.0281025	Fcer1g/Prnp/Snap25/Sis/Cnr1/Abca1/Fyb2/Slc2a1/Scarb1/Ret/Pde2a/Prss8/Cpe/Trpc1/Slc2a4/Akap5/Slc34a1/Slc6a3/Nfam1/Gabbr1	20
GO:0030672	synaptic vesicle membrane	0.0037492	0.0339985	Gad2/Sv2a/Stx1a/Syn2/Abcc8/Rab3c/Rab26/Bin1/Slc18a2	9
GO:0099501	exocytic vesicle membrane	0.0037492	0.0339985	Gad2/Sv2a/Stx1a/Syn2/Abcc8/Rab3c/Rab26/Bin1/Slc18a2	9
GO:0030133	transport vesicle	0.00418191	0.0369086	Kif1a/Gad2/Syt13/Snap25/Sv2a/Pclo/Stx1a/Syn2/Abcc8/Ndel1/Slc2a4/Sphk1/Rab3c/Rab26/Gabbr1/Bin1/Sec31b/Slc18a2	18
GO:0070382	exocytic vesicle	0.00425512	0.0369086	Kif1a/Gad2/Syt13/Snap25/Sv2a/Stx1a/Syn2/Abcc8/Ndel1/Sphk1/Rab3c/Rab26/Gabbr1/Bin1/Slc18a2	15
GO:0008021	synaptic vesicle	0.00481318	0.0408608	Kif1a/Gad2/Snap25/Sv2a/Stx1a/Syn2/Abcc8/Ndel1/Sphk1/Rab3c/Rab26/Gabbr1/Bin1/Slc18a2	14
GO:0099055	integral component of postsynaptic membrane	0.00495158	0.04116	Chrm4/Grin3a/Kcnc3/Efnb3/Slc16a3/Slc6a3/Pcdh8/Gabbr1/Slc8a1/Neto1/Slc6a8	11
GO:0005639	integral component of nuclear inner membrane	0.00528643	0.0421857	P2rx4/P2rx5/Majin	3
GO:0031229	intrinsic component of nuclear inner membrane	0.00528643	0.0421857	P2rx4/P2rx5/Majin	3
GO:0030658	transport vesicle membrane	0.00580798	0.0445975	Gad2/Sv2a/Stx1a/Syn2/Abcc8/Rab3c/Rab26/Bin1/Sec31b/Slc18a2	10
GO:0031225	anchored component of membrane	0.0058122	0.0445975	Gad2/Prnp/Snap25/Rhbg/Cacna2d1/Plaur/Prss8/Rab3c/Meltf/Prss30/Rab26/Gfra3	12
GO:0098858	actin-based cell projection	0.00627886	0.0472692	Myo3a/Slc27a4/Snap25/Fabp2/Scarb1/Ocm/Ttyh1/Twf2/Palm/Akap5/Ctsl/Cbr1/Slc26a2	13
GO:0098982	GABA-ergic synapse	0.00648837	0.0479419	Sv2a/Cnr1/Pclo/Nrg1/Hap1/Erc2/Baiap3/Gabbr1	8
GO:0001533	cornified envelope	0.00664195	0.0481843	Sprr2a1/Sprr1a/Csta2/Cst6	4
GO:0048787	presynaptic active zone membrane	0.00693179	0.049389	Snap25/Cacna2d1/Stx1a/Lpar2/Cntnap1	5
GO:0043235	receptor complex	0.00710827	0.0497579	Olfm1/Ltk/Pex5l/Grin3a/Epha2/Il12rb2/Ret/Gprc5a/Arnt2/Olfm2/Itga11/Trpc1/Ros1/Ptprb/Chrna2/Gpr20/Itga5/Gabbr1/Gfra3/Kctd12b	20
GO:0031527	filopodium membrane	0.00782209	0.0528985	Ttyh1/Palm/Akap5	3
GO:0043196	varicosity	0.00782209	0.0528985	Ucn3/Map1b/Bin1	3
GO:0031201	SNARE complex	0.00829728	0.0551769	Snap25/Stx1a/Syn2/Cplx2/Stxbp5l	5
GO:0030667	secretory granule membrane	0.008451	0.0552778	Kif1a/Vgf/Moxd2/Cpe/Cadps/Rab26/Slc18a2	7
GO:0032589	neuron projection membrane	0.00947656	0.0609863	Kcnc3/Kcnj11/Nrg1/Palm/Akap5/Gabbr1	6
GO:0034705	potassium channel complex	0.0100803	0.0638421	Snap25/Kcnh2/Stx1a/Kcnc3/Kcnj11/Abcc8/Kcnip2	7
GO:1990913	sperm head plasma membrane	0.0109634	0.0683501	Gm4787/Adam4/Adam21	3
GO:0099056	integral component of presynaptic membrane	0.0115398	0.0698475	Chrm4/Cnr1/Stx1a/Kcnc3/Lpar2/Efnb3/Slc6a3/Gabbr1	8
GO:0019897	extrinsic component of plasma membrane	0.0115537	0.0698475	Olfm1/Snap25/S100a6/Cyth3/Nptx2/Ryr1/Prss8/Olfm2/Gramd2/Gnb5/Ppl	11
GO:0019898	extrinsic component of membrane	0.0118655	0.0706618	Kif1a/Olfm1/Snap25/S100a6/Cyth3/Nptx2/Syn2/Ryr1/Prss8/Olfm2/Gramd2/Gnb5/Cadps/Anxa13/Ppl/Bin1	16
GO:0043204	perikaryon	0.0128224	0.0752376	Resp18/Cpe/Cck/Esr1/Kif5a/Ctsl/Map1b/Btd/Nefm	9
GO:0043194	axon initial segment	0.0147343	0.0841009	Trim46/Cck/Bin1	3
GO:0031594	neuromuscular junction	0.0147546	0.0841009	Sv2a/Pclo/Kcnc3/Nrg1/Cdk5r1/Nefm/Stxbp5l	7
GO:0005938	cell cortex	0.0162753	0.0914628	Gpsm1/Fabp2/Slc2a1/Pclo/Rhof/Rimbp2/Ocm/Fabp1/Ryr1/Ppfia3/Ooep/Tle6/Gck/Erc2/Rhod	15
GO:0031252	cell leading edge	0.0173644	0.0959792	Psd4/Snap25/S100a6/Plekho1/Eps8l3/Epha2/Cyth3/Kcnc3/Kcnj11/Nrg1/Twf2/Palm/Ndel1/Akap5/Itga5/Tnfrsf12a/Gabbr1/Arap3	18
GO:0098862	cluster of actin-based cell projections	0.0175601	0.0959792	Trpa1/Myo3a/Slc27a4/Rapgef4/Sis/Ocm/Twf2/Slc26a3/Scin/Slc34a1/Abcc2	11

## Sheet: Table S8
Table S8. KEGG pathways enriched among upregulated DEGs between PRMT1indΔIEC and PRMT1fl/fl intestinal crypts after 14 days of tamoxifen treatment.
ID	Description	p value	p-adj	gene ID	Count
mmu04080	Neuroactive ligand-receptor interaction	0.00151172	0.0403628	Gcg/Chrm4/Cnr1/Grin3a/Ptafr/P2rx4/Vgf/Tac1/Gipr/Sct/Lpar2/Cck/P2rx5/Gip/Pyy/Sstr1/Ucn3/Gzma/Chrna2/Galr3/Gabbr1/Galr1	22
mmu00480	Glutathione metabolism	1.20807e-09	3.22554e-07	Gsta3/Prdx6/Gstm3/Gstm2/Gstm1/Ggct/Nat8f6/Nat8f5/Gsta4/Gsta1/Gm3776/Gsta2/Ggt1/Gpx3/Gstp1	15
mmu04911	Insulin secretion	1.20013e-07	1.06812e-05	Gcg/Rapgef4/Snap25/Slc2a1/Pclo/Stx1a/Ffar1/Kcnj11/Abcc8/Cck/Creb3l3/Gck/Gip/Adcy4	14
mmu00980	Metabolism of xenobiotics by cytochrome P450	1.14532e-07	1.06812e-05	Gsta3/Gstm3/Gstm2/Gstm1/Adh4/Gsta4/Gsta1/Gm3776/Gsta2/Cbr1/Cbr3/Aldh3b3/Gstp1	13
mmu05204	Chemical carcinogenesis - DNA adducts	4.08221e-06	0.000246406	Gsta3/Gstm3/Gstm2/Gstm1/Cyp3a11/Sult1a1/Gsta4/Gsta1/Gm3776/Gsta2/Cbr1/Gstp1	12
mmu00982	Drug metabolism - cytochrome P450	4.61435e-06	0.000246406	Gsta3/Gstm3/Gstm2/Gstm1/Adh4/Gsta4/Gsta1/Gm3776/Gsta2/Aldh3b3/Gstp1	11
mmu00983	Drug metabolism - other enzymes	5.70761e-05	0.00253989	Gsta3/Gstm3/Gstm2/Gstm1/Ces1f/Ces2b/Gsta4/Gsta1/Gm3776/Gsta2/Gstp1	11
mmu05418	Fluid shear stress and atherosclerosis	0.00316853	0.0704999	Gsta3/Gstm3/Gstm2/Gstm1/Gsta4/Gsta1/Gm3776/Gsta2/Ctsl/Gstp1/Nox1	11
mmu01524	Platinum drug resistance	8.48936e-05	0.003029	Gsta3/Gstm3/Gstm2/Gstm1/Gsta4/Gsta1/Gm3776/Gsta2/Gstp1/Abcc2	10
mmu03320	PPAR signaling pathway	0.00377802	0.0775947	Acsl3/Slc27a4/Fabp2/Fabp1/Me1/Acaa1b/Cpt1b/Scd1	8
mmu04950	Maturity onset diabetes of the young	9.07567e-05	0.003029	Neurod1/Pax6/Pax4/Rfx6/Neurog3/Gck	6
mmu04975	Fat digestion and absorption	0.00127586	0.0378506	Slc27a4/Fabp2/Abca1/Pla2g2d/Scarb1/Fabp1	6
mmu05030	Cocaine addiction	0.00228075	0.05536	Gpsm1/Grin3a/Creb3l3/Cdk5r1/Slc6a3/Slc18a2	6

## Sheet: Table S9
Table S9. Primers used in RT-qPCR.
Gene	Forward (5'-3')	Reverse (5'-3')
Tph1	ATGGATCCGAACTTGACGCC	GGGTCCCCATGTTTGTAGTTC
Gip	TGAGTTCCGATCCCATGCTAA	CCAGTTCACGAAGTCTTGTTGTC
GLP-1	CACGCCCTTCAAGACACAG	CATGACGTTTGGCAATGTTG
Cck	AGCGCGATACATCCAGCAG	ACGATGGGTATTCGTAGTCCTC
Sct	AGACACTCAGACGGAATGTTCA	CTGGTCCTCTAAGGGCTTGGA
Neurog3	CAGTCACCCACTTCTGCTT	GAGTCGGGAGAACTAGGATG
Neurod1	ATGACCAAATCATACAGCGAGAG	TCTGCCTCGTGTTCCTCGT
Pax4	GCAGTGTGAATCAGCTAGGGG	CAGGGTCGCATCCCTCTTATT
Chga	CCAAGGTGATGAAGTGCGTC	GGTGTCGCAGGATAGAGAGG
b-actin	GGCTGTATTCCCCTCCATCG	CCAGTTGGTAACAATGCCATGT
